# Supplementary material for: Awake ripples enhance emotional memory encoding in the human brain
Source: Nat Commun. 2024 Jan 3;15:215. doi: 10.1038/s41467-023-44295-8 (PMC10764865; doi:10.1038/s41467-023-44295-8)
Supplement: Supplementary file 3 — Source Data [file 41467_2023_44295_MOESM3_ESM.xlsx]

## Sheet: 1B
Novel_X	Novel_Y	Repeat_X	Repeat_Y	Lure_X	Lure_Y		Median_Novel	Median_Repeat	Median_Lure
1.00074	0.798707	2.00082	0.726472	3.00145	0.355557		0.944517	0.895788	0.61042
1.001	0.801522	2.00142	0.729268	3.00215	0.36076
1.00133	0.804337	2.00236	0.732064	3.00313	0.365964
1.00177	0.807152	2.00378	0.73486	3.00446	0.371167
1.00233	0.809967	2.00586	0.737656	3.00627	0.376371
1.00303	0.812781	2.00876	0.740452	3.00865	0.381574
1.00391	0.815596	2.01267	0.743249	3.01172	0.386778
1.00501	0.818411	2.01768	0.746045	3.01562	0.391981
1.00635	0.821226	2.02385	0.748841	3.02044	0.397185
1.00799	0.824041	2.03106	0.751637	3.0263	0.402389
1.00996	0.826856	2.03909	0.754433	3.03326	0.407592
1.0123	0.829671	2.04753	0.757229	3.04132	0.412796
1.01508	0.832486	2.05587	0.760025	3.05046	0.417999
1.01832	0.835301	2.0635	0.762822	3.06055	0.423203
1.02208	0.838115	2.06984	0.765618	3.07141	0.428406
1.02639	0.84093	2.07444	0.768414	3.08276	0.43361
1.03129	0.843745	2.07702	0.77121	3.09428	0.438813
1.0368	0.84656	2.07758	0.774006	3.10556	0.444017
1.04294	0.849375	2.07642	0.776802	3.11617	0.44922
1.04973	0.85219	2.07406	0.779598	3.12569	0.454424
1.05714	0.855005	2.07118	0.782395	3.13372	0.459627
1.06518	0.85782	2.06853	0.785191	3.13991	0.464831
1.07381	0.860634	2.06672	0.787987	3.14402	0.470034
1.08298	0.863449	2.06617	0.790783	3.14594	0.475238
1.09263	0.866264	2.06702	0.793579	3.14569	0.480441
1.10271	0.869079	2.06906	0.796375	3.14342	0.485645
1.11313	0.871894	2.07182	0.799171	3.13945	0.490848
1.1238	0.874709	2.07465	0.801968	3.13421	0.496052
1.13464	0.877524	2.0768	0.804764	3.12822	0.501255
1.14555	0.880339	2.07762	0.80756	3.12207	0.506459
1.15645	0.883153	2.07663	0.810356	3.11639	0.511662
1.16725	0.885968	2.0736	0.813152	3.11175	0.516866
1.17786	0.888783	2.0686	0.815948	3.10873	0.522069
1.18821	0.891598	2.06194	0.818745	3.10777	0.527273
1.19825	0.894413	2.05414	0.821541	3.10924	0.532476
1.20794	0.897228	2.04579	0.824337	3.11335	0.53768
1.21723	0.900043	2.03751	0.827133	3.12021	0.542883
1.22611	0.902858	2.02984	0.829929	3.12975	0.548087
1.23457	0.905673	2.02319	0.832725	3.14179	0.55329
1.24259	0.908487	2.01786	0.835521	3.15602	0.558494
1.25019	0.911302	2.01404	0.838318	3.172	0.563697
1.25735	0.914117	2.01183	0.841114	3.18921	0.568901
1.26409	0.916932	2.01131	0.84391	3.20706	0.574104
1.27038	0.919747	2.01256	0.846706	3.22492	0.579308
1.27622	0.922562	2.01567	0.849502	3.24212	0.584511
1.28156	0.925377	2.02078	0.852298	3.25804	0.589715
1.28636	0.928192	2.02802	0.855094	3.27206	0.594918
1.29058	0.931006	2.03753	0.857891	3.28365	0.600122
1.29412	0.933821	2.0494	0.860687	3.29238	0.605325
1.29692	0.936636	2.06366	0.863483	3.29789	0.610529
1.29889	0.939451	2.08027	0.866279	3.3	0.615733
1.29994	0.942266	2.0991	0.869075	3.29862	0.620936
1.3	0.945081	2.11991	0.871871	3.29381	0.62614
1.29898	0.947896	2.14239	0.874667	3.28576	0.631343
1.29684	0.950711	2.16611	0.877464	3.27479	0.636547
1.29353	0.953526	2.1905	0.88026	3.26129	0.64175
1.28903	0.95634	2.21482	0.883056	3.24576	0.646954
1.28336	0.959155	2.23816	0.885852	3.22874	0.652157
1.27654	0.96197	2.25943	0.888648	3.2108	0.657361
1.26864	0.964785	2.27743	0.891444	3.19252	0.662564
1.25972	0.9676	2.2909	0.894241	3.17446	0.667768
1.2499	0.970415	2.29872	0.897037	3.15712	0.672971
1.23929	0.97323	2.3	0.899833	3.14096	0.678175
1.22801	0.976045	2.2943	0.902629	3.12636	0.683378
1.2162	0.978859	2.28168	0.905425	3.11357	0.688582
1.204	0.981674	2.26278	0.908221	3.10279	0.693785
1.19153	0.984489	2.23878	0.911017	3.09407	0.698989
1.17895	0.987304	2.21125	0.913814	3.08738	0.704192
1.16636	0.990119	2.18202	0.91661	3.08259	0.709396
1.15388	0.992934	2.15292	0.919406	3.07946	0.714599
1.14162	0.995749	2.12567	0.922202	3.07771	0.719803
1.12967	0.998564	2.10166	0.924998	3.07699	0.725006
1.11811	1.00138	2.08188	0.927794	3.07692	0.73021
1.10701	1.00419	2.06688	0.93059	3.07714	0.735413
1.09643	1.00701	2.05678	0.933387	3.0773	0.740617
1.0864	1.00982	2.05132	0.936183	3.07709	0.74582
1.07697	1.01264	2.04993	0.938979	3.07626	0.751024
1.06816	1.01545	2.05178	0.941775	3.07466	0.756227
1.05999	1.01827	2.05587	0.944571	3.07218	0.761431
1.05246	1.02108	2.06114	0.947367	3.06883	0.766634
1.04558	1.0239	2.06652	0.950163	3.06467	0.771838
1.03933	1.02671	2.07104	0.95296	3.05981	0.777041
1.0337	1.02953	2.07391	0.955756	3.05444	0.782245
1.02867	1.03234	2.07462	0.958552	3.04874	0.787448
1.02421	1.03516	2.07293	0.961348	3.0429	0.792652
1.02029	1.03797	2.06893	0.964144	3.03713	0.797855
1.01687	1.04079	2.06297	0.96694	3.03159	0.803059
1.01392	1.0436	2.05557	0.969737	3.02642	0.808262
1.01139	1.04642	2.04737	0.972533	3.02172	0.813466
1.00924	1.04923	2.03901	0.975329	3.01754	0.81867
1.00744	1.05205	2.03102	0.978125	3.01393	0.823873
1.00593	1.05486	2.02383	0.980921	3.01087	0.829077
1.00469	1.05768	2.01768	0.983717	3.00833	0.83428
1.00368	1.06049	2.01266	0.986513	3.00628	0.839484
1.00286	1.06331	2.00876	0.98931	3.00465	0.844687
1.0022	1.06612	2.00586	0.992106	3.00338	0.849891
1.00168	1.06894	2.00378	0.994902	3.00242	0.855094
1.00127	1.07175	2.00236	0.997698	3.0017	0.860298
1.00095	1.07457	2.00142	1.00049	3.00117	0.865501
1.00071	1.07738	2.00082	1.00329	3.0008	0.870705
0.999293	1.07738	1.99918	1.00329	2.9992	0.870705
0.999048	1.07457	1.99858	1.00049	2.99883	0.865501
0.99873	1.07175	1.99764	0.997698	2.9983	0.860298
0.99832	1.06894	1.99622	0.994902	2.99758	0.855094
0.997798	1.06612	1.99414	0.992106	2.99662	0.849891
0.997141	1.06331	1.99124	0.98931	2.99535	0.844687
0.996321	1.06049	1.98734	0.986513	2.99372	0.839484
0.995307	1.05768	1.98232	0.983717	2.99167	0.83428
0.994066	1.05486	1.97617	0.980921	2.98913	0.829077
0.992563	1.05205	1.96898	0.978125	2.98607	0.823873
0.990758	1.04923	1.96099	0.975329	2.98246	0.81867
0.988611	1.04642	1.95263	0.972533	2.97828	0.813466
0.986082	1.0436	1.94443	0.969737	2.97358	0.808262
0.983128	1.04079	1.93703	0.96694	2.96841	0.803059
0.97971	1.03797	1.93107	0.964144	2.96287	0.797855
0.97579	1.03516	1.92707	0.961348	2.9571	0.792652
0.97133	1.03234	1.92538	0.958552	2.95126	0.787448
0.9663	1.02953	1.92609	0.955756	2.94556	0.782245
0.960671	1.02671	1.92896	0.95296	2.94019	0.777041
0.954423	1.0239	1.93348	0.950163	2.93533	0.771838
0.947539	1.02108	1.93886	0.947367	2.93117	0.766634
0.940011	1.01827	1.94413	0.944571	2.92782	0.761431
0.931839	1.01545	1.94822	0.941775	2.92534	0.756227
0.92303	1.01264	1.95007	0.938979	2.92374	0.751024
0.9136	1.00982	1.94868	0.936183	2.92291	0.74582
0.903574	1.00701	1.94322	0.933387	2.9227	0.740617
0.892987	1.00419	1.93312	0.93059	2.92286	0.735413
0.881886	1.00138	1.91812	0.927794	2.92308	0.73021
0.870327	0.998564	1.89834	0.924998	2.92301	0.725006
0.858378	0.995749	1.87433	0.922202	2.92229	0.719803
0.846119	0.992934	1.84708	0.919406	2.92054	0.714599
0.833643	0.990119	1.81798	0.91661	2.91741	0.709396
0.821054	0.987304	1.78875	0.913814	2.91262	0.704192
0.808466	0.984489	1.76122	0.911017	2.90593	0.698989
0.796004	0.981674	1.73722	0.908221	2.89721	0.693785
0.7838	0.978859	1.71832	0.905425	2.88643	0.688582
0.771989	0.976045	1.7057	0.902629	2.87364	0.683378
0.76071	0.97323	1.7	0.899833	2.85904	0.678175
0.750096	0.970415	1.70128	0.897037	2.84288	0.672971
0.740276	0.9676	1.7091	0.894241	2.82554	0.667768
0.731363	0.964785	1.72257	0.891444	2.80748	0.662564
0.723458	0.96197	1.74057	0.888648	2.7892	0.657361
0.716641	0.959155	1.76184	0.885852	2.77126	0.652157
0.710968	0.95634	1.78518	0.883056	2.75424	0.646954
0.706472	0.953526	1.8095	0.88026	2.73871	0.64175
0.70316	0.950711	1.83389	0.877464	2.72521	0.636547
0.701016	0.947896	1.85761	0.874667	2.71424	0.631343
0.7	0.945081	1.88009	0.871871	2.70619	0.62614
0.700055	0.942266	1.9009	0.869075	2.70138	0.620936
0.701108	0.939451	1.91973	0.866279	2.7	0.615733
0.703078	0.936636	1.93634	0.863483	2.70211	0.610529
0.705879	0.933821	1.9506	0.860687	2.70762	0.605325
0.709424	0.931006	1.96247	0.857891	2.71635	0.600122
0.713635	0.928192	1.97198	0.855094	2.72794	0.594918
0.718441	0.925377	1.97922	0.852298	2.74196	0.589715
0.723784	0.922562	1.98433	0.849502	2.75788	0.584511
0.729619	0.919747	1.98744	0.846706	2.77508	0.579308
0.735913	0.916932	1.98869	0.84391	2.79294	0.574104
0.742648	0.914117	1.98817	0.841114	2.81079	0.568901
0.749815	0.911302	1.98596	0.838318	2.828	0.563697
0.75741	0.908487	1.98214	0.835521	2.84398	0.558494
0.765434	0.905673	1.97681	0.832725	2.85821	0.55329
0.773888	0.902858	1.97016	0.829929	2.87025	0.548087
0.782768	0.900043	1.96249	0.827133	2.87979	0.542883
0.79206	0.897228	1.95421	0.824337	2.88665	0.53768
0.801745	0.894413	1.94586	0.821541	2.89076	0.532476
0.811789	0.891598	1.93806	0.818745	2.89223	0.527273
0.822145	0.888783	1.9314	0.815948	2.89127	0.522069
0.832754	0.885968	1.9264	0.813152	2.88825	0.516866
0.843548	0.883153	1.92337	0.810356	2.88361	0.511662
0.854445	0.880339	1.92238	0.80756	2.87793	0.506459
0.86536	0.877524	1.9232	0.804764	2.87178	0.501255
0.8762	0.874709	1.92535	0.801968	2.86579	0.496052
0.886875	0.871894	1.92818	0.799171	2.86055	0.490848
0.897292	0.869079	1.93094	0.796375	2.85658	0.485645
0.907368	0.866264	1.93298	0.793579	2.85431	0.480441
0.917025	0.863449	1.93383	0.790783	2.85406	0.475238
0.926193	0.860634	1.93328	0.787987	2.85598	0.470034
0.934818	0.85782	1.93147	0.785191	2.86009	0.464831
0.942855	0.855005	1.92882	0.782395	2.86628	0.459627
0.950274	0.85219	1.92594	0.779598	2.87431	0.454424
0.957058	0.849375	1.92358	0.776802	2.88383	0.44922
0.963202	0.84656	1.92242	0.774006	2.89444	0.444017
0.968714	0.843745	1.92298	0.77121	2.90572	0.438813
0.973612	0.84093	1.92556	0.768414	2.91724	0.43361
0.977923	0.838115	1.93016	0.765618	2.92859	0.428406
0.98168	0.835301	1.9365	0.762822	2.93945	0.423203
0.984924	0.832486	1.94413	0.760025	2.94954	0.417999
0.987697	0.829671	1.95247	0.757229	2.95868	0.412796
0.990045	0.826856	1.96091	0.754433	2.96674	0.407592
0.992014	0.824041	1.96894	0.751637	2.9737	0.402389
0.993648	0.821226	1.97615	0.748841	2.97956	0.397185
0.994992	0.818411	1.98232	0.746045	2.98438	0.391981
0.996087	0.815596	1.98733	0.743249	2.98828	0.386778
0.996969	0.812781	1.99124	0.740452	2.99135	0.381574
0.997673	0.809967	1.99414	0.737656	2.99373	0.376371
0.99823	0.807152	1.99622	0.73486	2.99554	0.371167
0.998666	0.804337	1.99764	0.732064	2.99687	0.365964
0.999003	0.801522	1.99858	0.729268	2.99785	0.36076
0.999262	0.798707	1.99918	0.726472	2.99855	0.355557

## Sheet: 1C
Arousal X	Arousal Y (beta)	Valence X	Valence Y (beta)	Similarity X	Similarity Y (beta)		Mean
1.23222	0.221866	2.18125	0.065864	3.12979	-0.247128		0.296	0.1578	-0.2471
1.11309	0.347869	2.24196	0.187748	3.00365	-0.247128
1.19094	0.25135	2.18287	0.115525	3.106	-0.247128
1.23957	0.163357	2.22593	0.159433	3.16986	-0.247128
1.05223	0.343383	2.01898	0.180541	3.01414	-0.247128
1.21348	0.414244	2.0556	0.257723	3.14941	-0.247128
1.03857	0.330261	2.08781	0.137736	3.21822	-0.247128

## Sheet: 1D
High Aro X	High Aro Y(correct discrimination)	Low Aro X	Low Aro Y(correct discrimination)	All X	All Y (correct discrimination)
0.5	1	0.5	0.666667	0.5	0.846154
1.5	1	1.5	0.636364	1.5	0.777778
2.5	1	2.5	0.615385	2.5	0.75
3.5	0.833333	3.5	0.526316	3.5	0.645161
4.5	0.551724	4.5	0.52381	4.5	0.54
5.5	0.490196	5.5	0.54902	5.5	0.519608
6.5	0.674797	6.5	0.591837	6.5	0.638009
7.5	0.636364	7.5	0.48913	7.5	0.556213

## Sheet: 2B
time from ripple peak (sec)	mean-SEM	mean+SEM	mean
-1	-5.71747	1.16565	-2.27591
-0.9995	-6.14527	0.731271	-2.707
-0.999	-6.61659	0.227394	-3.1946
-0.9985	-6.87803	-0.0167981	-3.44741
-0.998	-6.942	-0.0961665	-3.51908
-0.9975	-7.18377	-0.268343	-3.72605
-0.997	-6.40792	0.49852	-2.9547
-0.9965	-7.26826	-0.38739	-3.82783
-0.996	-7.17876	-0.293297	-3.73603
-0.9955	-7.20842	-0.309965	-3.75919
-0.995	-7.27607	-0.377231	-3.82665
-0.9945	-6.93814	-0.0329037	-3.48552
-0.994	-6.67579	0.227597	-3.2241
-0.9935	-6.88782	0.0587325	-3.41454
-0.993	-6.60756	0.312661	-3.14745
-0.9925	-6.42003	0.517484	-2.95128
-0.992	-6.85565	0.104211	-3.37572
-0.9915	-6.26059	0.704747	-2.77792
-0.991	-6.15977	0.847219	-2.65628
-0.9905	-6.2366	0.781842	-2.72738
-0.99	-5.89571	1.11605	-2.38983
-0.9895	-5.8975	1.15911	-2.36919
-0.989	-5.64169	1.41049	-2.1156
-0.9885	-5.77446	1.29943	-2.23751
-0.988	-5.3803	1.6831	-1.8486
-0.9875	-5.55762	1.53998	-2.00882
-0.987	-4.6107	2.42231	-1.0942
-0.9865	-4.61745	2.45718	-1.08013
-0.986	-4.59609	2.48285	-1.05662
-0.9855	-4.49533	2.59804	-0.948646
-0.985	-3.94619	3.15328	-0.396456
-0.9845	-3.58378	3.53965	-0.0220671
-0.984	-3.43687	3.70154	0.132337
-0.9835	-3.56524	3.53655	-0.014346
-0.983	-3.59644	3.50875	-0.043847
-0.9825	-3.41259	3.71988	0.153643
-0.982	-3.41472	3.69576	0.140516
-0.9815	-3.35676	3.72209	0.182664
-0.981	-3.22105	3.84179	0.310367
-0.9805	-3.03487	4.03571	0.500417
-0.98	-2.69862	4.40313	0.852258
-0.9795	-3.01569	4.07055	0.527433
-0.979	-2.24183	4.86925	1.31371
-0.9785	-2.51818	4.54416	1.01299
-0.978	-1.91106	5.25712	1.67303
-0.9775	-1.96916	5.1589	1.59487
-0.977	-1.09586	6.03813	2.47114
-0.9765	-2.08729	5.05926	1.48599
-0.976	-1.97631	5.17093	1.59731
-0.9755	-1.18832	6.01047	2.41107
-0.975	-1.98305	5.19356	1.60525
-0.9745	-2.41118	4.75622	1.17252
-0.974	-2.01411	5.16949	1.57769
-0.9735	-1.54344	5.62785	2.04221
-0.973	-1.86423	5.34217	1.73897
-0.9725	-1.58233	5.60446	2.01106
-0.972	-1.76478	5.41671	1.82597
-0.9715	-2.08527	5.07847	1.4966
-0.971	-2.30371	4.87092	1.28361
-0.9705	-1.85643	5.313	1.72829
-0.97	-1.92399	5.23676	1.65638
-0.9695	-2.17269	4.96604	1.39667
-0.969	-2.447	4.68324	1.11812
-0.9685	-2.52752	4.61752	1.045
-0.968	-2.78042	4.33414	0.776859
-0.9675	-2.54432	4.5937	1.02469
-0.967	-3.67438	3.4791	-0.0976372
-0.9665	-3.45743	3.68453	0.113551
-0.966	-3.35644	3.80574	0.224651
-0.9655	-3.01274	4.10934	0.548304
-0.965	-3.07278	4.04837	0.487794
-0.9645	-2.7341	4.37359	0.819742
-0.964	-2.64368	4.50326	0.929791
-0.9635	-2.56489	4.58228	1.0087
-0.963	-2.49937	4.65275	1.07669
-0.9625	-2.51154	4.67392	1.08119
-0.962	-2.3592	4.82277	1.23179
-0.9615	-2.12506	5.04134	1.45814
-0.961	-1.82753	5.35351	1.76299
-0.9605	-2.10595	5.0431	1.46857
-0.96	-2.13582	4.99971	1.43195
-0.9595	-2.57306	4.55541	0.991175
-0.959	-2.3476	4.79737	1.22488
-0.9585	-2.03462	5.10434	1.53486
-0.958	-1.67106	5.45809	1.89351
-0.9575	-2.28721	4.84764	1.28021
-0.957	-2.20883	4.89766	1.34442
-0.9565	-2.16894	4.93102	1.38104
-0.956	-2.92528	4.1689	0.621806
-0.9555	-2.55901	4.57716	1.00908
-0.955	-2.86011	4.25797	0.698934
-0.9545	-2.25538	4.90299	1.32381
-0.954	-2.57676	4.56734	0.995293
-0.9535	-1.92566	5.23086	1.6526
-0.953	-2.72966	4.40918	0.839763
-0.9525	-2.37381	4.81257	1.21938
-0.952	-2.43997	4.71591	1.13797
-0.9515	-2.93204	4.25851	0.663231
-0.951	-2.77229	4.41509	0.8214
-0.9505	-2.74388	4.44743	0.851776
-0.95	-2.66696	4.60541	0.969226
-0.9495	-3.39303	3.87335	0.240161
-0.949	-2.89053	4.32598	0.717721
-0.9485	-3.06958	4.16893	0.549673
-0.948	-3.22787	4.06287	0.417498
-0.9475	-3.24059	4.04001	0.399711
-0.947	-3.55568	3.71015	0.0772374
-0.9465	-3.58638	3.70714	0.0603798
-0.946	-3.83116	3.44759	-0.191783
-0.9455	-4.03421	3.29163	-0.371289
-0.945	-4.27995	3.09305	-0.593452
-0.9445	-3.93069	3.42633	-0.252177
-0.944	-4.53097	2.81374	-0.858615
-0.9435	-4.64979	2.66923	-0.990279
-0.943	-4.98906	2.34908	-1.31999
-0.9425	-4.96453	2.4055	-1.27952
-0.942	-5.18307	2.16008	-1.5115
-0.9415	-5.1364	2.19255	-1.47193
-0.941	-5.44334	1.91139	-1.76597
-0.9405	-5.00213	2.362	-1.32006
-0.94	-5.44667	1.9228	-1.76193
-0.9395	-5.29329	2.09716	-1.59807
-0.939	-5.56556	1.79763	-1.88396
-0.9385	-5.60592	1.72951	-1.9382
-0.938	-5.36983	1.96802	-1.7009
-0.9375	-5.79818	1.54404	-2.12707
-0.937	-5.43898	1.97465	-1.73216
-0.9365	-5.85059	1.56412	-2.14324
-0.936	-5.66749	1.75674	-1.95537
-0.9355	-5.70459	1.70032	-2.00213
-0.935	-5.32401	2.03717	-1.64342
-0.9345	-5.43213	1.95478	-1.73868
-0.934	-4.92588	2.44225	-1.24182
-0.9335	-5.28291	2.11826	-1.58233
-0.933	-4.42095	2.99452	-0.713217
-0.9325	-4.39182	3.0068	-0.692511
-0.932	-4.92367	2.4655	-1.22909
-0.9315	-4.31704	3.1013	-0.607868
-0.931	-4.83927	2.55256	-1.14336
-0.9305	-3.77236	3.61314	-0.0796097
-0.93	-4.05683	3.34819	-0.354322
-0.9295	-3.71746	3.66321	-0.027128
-0.929	-3.5228	3.86524	0.17122
-0.9285	-2.80738	4.57847	0.885545
-0.928	-2.66079	4.69504	1.01712
-0.9275	-2.13825	5.25709	1.55942
-0.927	-2.31337	5.07471	1.38067
-0.9265	-2.16132	5.24122	1.53995
-0.926	-2.07437	5.28693	1.60628
-0.9255	-1.71667	5.69286	1.98809
-0.925	-1.51629	5.90081	2.19226
-0.9245	-2.23669	5.21377	1.48854
-0.924	-1.84887	5.54553	1.84833
-0.9235	-1.02812	6.39224	2.68206
-0.923	-1.79766	5.6415	1.92192
-0.9225	-1.91819	5.51841	1.80011
-0.922	-1.95133	5.48387	1.76627
-0.9215	-1.30556	6.09106	2.39275
-0.921	-1.73499	5.71112	1.98807
-0.9205	-1.30988	6.1227	2.40641
-0.92	-0.893065	6.54397	2.82545
-0.9195	-1.03727	6.36016	2.66144
-0.919	-0.853007	6.56925	2.85812
-0.9185	-1.03457	6.41741	2.69142
-0.918	-0.48758	6.97039	3.2414
-0.9175	-0.634013	6.79019	3.07809
-0.917	-0.490627	6.98915	3.24926
-0.9165	-0.161142	7.27356	3.55621
-0.916	-0.753174	6.70052	2.97368
-0.9155	-0.604944	6.87332	3.13419
-0.915	-0.293998	7.18852	3.44726
-0.9145	-0.365919	7.07318	3.35363
-0.914	-0.652675	6.80253	3.07493
-0.9135	-0.399686	7.05305	3.32668
-0.913	-0.390346	7.05208	3.33087
-0.9125	-0.439113	7.00029	3.28059
-0.912	-0.87431	6.56228	2.84398
-0.9115	-0.537371	6.91613	3.18938
-0.911	-0.394768	7.06079	3.33301
-0.9105	-0.660228	6.7459	3.04283
-0.91	-0.70275	6.71381	3.00553
-0.9095	-0.50706	6.86908	3.18101
-0.909	-0.0316337	7.30964	3.639
-0.9085	-0.531406	6.82886	3.14873
-0.908	0.187368	7.57058	3.87897
-0.9075	-0.029621	7.33996	3.65517
-0.907	0.764531	8.10141	4.43297
-0.9065	0.462597	7.78419	4.12339
-0.906	0.565787	7.89202	4.22891
-0.9055	0.687712	8.00283	4.34527
-0.905	0.277148	7.6066	3.94187
-0.9045	0.139555	7.40098	3.77027
-0.904	0.295345	7.58057	3.93796
-0.9035	0.976396	8.24752	4.61196
-0.903	0.0219082	7.31023	3.66607
-0.9025	0.23029	7.4797	3.85499
-0.902	-0.026901	7.19491	3.58401
-0.9015	-0.214209	7.01548	3.40063
-0.901	-0.303362	6.87474	3.28569
-0.9005	-0.183482	6.97353	3.39502
-0.9	0.0781188	7.22684	3.65248
-0.8995	-0.491308	6.63513	3.07191
-0.899	-0.468977	6.61814	3.07458
-0.8985	-0.472782	6.56495	3.04608
-0.898	-0.098049	6.92579	3.41387
-0.8975	-0.656386	6.31981	2.83171
-0.897	-1.03896	5.92814	2.44459
-0.8965	-0.993255	5.94338	2.47506
-0.896	-1.37619	5.50148	2.06264
-0.8955	-1.23712	5.63068	2.19678
-0.895	-0.921422	5.90304	2.49081
-0.8945	-1.34005	5.44059	2.05027
-0.894	-1.61711	5.13684	1.75987
-0.8935	-1.72692	5.01838	1.64573
-0.893	-1.60909	5.10608	1.74849
-0.8925	-2.35156	4.32456	0.986502
-0.892	-2.20024	4.44469	1.12223
-0.8915	-2.40668	4.23429	0.913804
-0.891	-2.91855	3.71848	0.399961
-0.8905	-2.93601	3.68038	0.372182
-0.89	-3.38772	3.21861	-0.0845532
-0.8895	-3.78276	2.76014	-0.511308
-0.889	-3.86306	2.6932	-0.584931
-0.8885	-3.4301	3.13135	-0.149378
-0.888	-4.53667	2.06167	-1.2375
-0.8875	-4.75786	1.77288	-1.49249
-0.887	-4.69363	1.87117	-1.41123
-0.8865	-4.48419	2.03422	-1.22498
-0.886	-4.73042	1.8075	-1.46146
-0.8855	-5.39717	1.14122	-2.12798
-0.885	-5.26174	1.27093	-1.99541
-0.8845	-6.02616	0.483736	-2.77121
-0.884	-5.60278	0.939895	-2.33144
-0.8835	-5.77303	0.775995	-2.49852
-0.883	-6.06375	0.490667	-2.78654
-0.8825	-6.06134	0.439377	-2.81098
-0.882	-5.88788	0.649636	-2.61912
-0.8815	-6.16889	0.378158	-2.89536
-0.881	-6.14481	0.378194	-2.88331
-0.8805	-5.88152	0.67119	-2.60517
-0.88	-5.79824	0.722453	-2.5379
-0.8795	-6.32076	0.276971	-3.02189
-0.879	-6.12884	0.431927	-2.84846
-0.8785	-6.12882	0.426445	-2.85119
-0.878	-6.21258	0.394433	-2.90908
-0.8775	-5.74717	0.81781	-2.46468
-0.877	-6.25533	0.364191	-2.94557
-0.8765	-5.91399	0.693706	-2.61014
-0.876	-6.23203	0.424689	-2.90367
-0.8755	-6.09254	0.583844	-2.75435
-0.875	-6.37541	0.324978	-3.02522
-0.8745	-6.29947	0.434967	-2.93225
-0.874	-6.29209	0.444198	-2.92395
-0.8735	-6.27548	0.462725	-2.90638
-0.873	-6.28606	0.462544	-2.91176
-0.8725	-5.60444	1.1582	-2.22312
-0.872	-6.17461	0.576969	-2.79882
-0.8715	-5.68304	1.0902	-2.29642
-0.871	-6.07699	0.701815	-2.68759
-0.8705	-5.48527	1.33961	-2.07283
-0.87	-5.21354	1.56462	-1.82446
-0.8695	-5.33585	1.50747	-1.91419
-0.869	-5.14633	1.67003	-1.73815
-0.8685	-5.21363	1.61841	-1.79761
-0.868	-5.0553	1.76063	-1.64733
-0.8675	-4.71903	2.14191	-1.28856
-0.867	-4.06856	2.80723	-0.630665
-0.8665	-4.12282	2.7687	-0.677061
-0.866	-3.50122	3.41179	-0.044714
-0.8655	-3.68677	3.20912	-0.238821
-0.865	-3.72018	3.23065	-0.24477
-0.8645	-4.01735	2.97453	-0.52141
-0.864	-3.38095	3.61232	0.115686
-0.8635	-3.36569	3.63823	0.136265
-0.863	-3.51194	3.48272	-0.0146057
-0.8625	-2.7714	4.22847	0.728538
-0.862	-2.98362	4.02617	0.521274
-0.8615	-2.46449	4.60282	1.06917
-0.861	-2.37736	4.63749	1.13007
-0.8605	-2.26492	4.77213	1.2536
-0.86	-1.73502	5.33863	1.8018
-0.8595	-2.18158	4.8793	1.34886
-0.859	-1.9754	5.08767	1.55613
-0.8585	-1.38927	5.66353	2.13713
-0.858	-1.27494	5.75983	2.24244
-0.8575	-1.33972	5.7009	2.18059
-0.857	-1.13896	5.8755	2.36827
-0.8565	-0.965478	6.07317	2.55384
-0.856	-0.991277	5.9995	2.50411
-0.8555	-0.929292	6.08792	2.57931
-0.855	-0.0237166	7.00794	3.49211
-0.8545	-1.26184	5.75256	2.24536
-0.854	-0.75639	6.2405	2.74206
-0.8535	-1.16866	5.84658	2.33896
-0.853	-0.609941	6.41742	2.90374
-0.8525	-1.02448	6.00943	2.49248
-0.852	-0.570099	6.49124	2.96057
-0.8515	-0.871902	6.18271	2.6554
-0.851	-0.763558	6.29912	2.76778
-0.8505	-1.49476	5.54067	2.02296
-0.85	-1.58884	5.47201	1.94158
-0.8495	-1.19137	5.85174	2.33018
-0.849	-1.32361	5.74636	2.21138
-0.8485	-1.56162	5.50583	1.9721
-0.848	-1.13852	5.92715	2.39432
-0.8475	-1.27721	5.80322	2.26301
-0.847	-1.1853	5.90543	2.36006
-0.8465	-0.949104	6.0972	2.57405
-0.846	-1.26498	5.83639	2.28571
-0.8455	-1.84875	5.26481	1.70803
-0.845	-0.934823	6.19024	2.62771
-0.8445	-1.00765	6.10464	2.5485
-0.844	-1.00954	6.13019	2.56033
-0.8435	-1.21601	5.94182	2.36291
-0.843	-1.35486	5.80977	2.22746
-0.8425	-1.07346	6.12312	2.52483
-0.842	-0.623253	6.60805	2.9924
-0.8415	-0.919985	6.33576	2.70789
-0.841	-1.23397	6.06402	2.41503
-0.8405	-0.325401	6.96964	3.32212
-0.84	-1.18262	6.10037	2.45887
-0.8395	-0.75563	6.56708	2.90572
-0.839	-1.34225	6.02957	2.34366
-0.8385	-1.00469	6.37972	2.68752
-0.838	-1.26367	6.16524	2.45078
-0.8375	-1.6056	5.83576	2.11508
-0.837	-1.79011	5.68453	1.94721
-0.8365	-2.28796	5.25502	1.48353
-0.836	-2.67673	4.84825	1.08576
-0.8355	-2.58538	4.94815	1.18139
-0.835	-2.38422	5.17919	1.39749
-0.8345	-3.35301	4.21032	0.428653
-0.834	-3.61086	4.02983	0.209486
-0.8335	-4.06687	3.52587	-0.270499
-0.833	-3.84873	3.8157	-0.016511
-0.8325	-4.63528	3.02902	-0.803133
-0.832	-4.73109	2.94352	-0.893783
-0.8315	-5.03205	2.67972	-1.17616
-0.831	-5.42376	2.22049	-1.60164
-0.8305	-5.16509	2.51028	-1.32741
-0.83	-5.96311	1.72468	-2.11921
-0.8295	-5.86947	1.80411	-2.03268
-0.829	-6.19108	1.53976	-2.32566
-0.8285	-6.42028	1.25894	-2.58067
-0.828	-6.11907	1.56098	-2.27904
-0.8275	-6.84203	0.809376	-3.01633
-0.827	-6.37074	1.2828	-2.54397
-0.8265	-6.98611	0.685693	-3.15021
-0.826	-6.49948	1.19664	-2.65142
-0.8255	-6.94317	0.773464	-3.08485
-0.825	-7.34802	0.338804	-3.50461
-0.8245	-6.86928	0.76759	-3.05084
-0.824	-6.94832	0.700221	-3.12405
-0.8235	-6.50335	1.10579	-2.69878
-0.823	-6.61717	1.03671	-2.79023
-0.8225	-6.83274	0.767064	-3.03284
-0.822	-6.27389	1.34194	-2.46598
-0.8215	-6.35569	1.2537	-2.551
-0.821	-6.65671	0.929237	-2.86374
-0.8205	-6.58368	1.02344	-2.78012
-0.82	-6.57037	0.998616	-2.78588
-0.8195	-6.51871	1.07659	-2.72106
-0.819	-6.11786	1.46859	-2.32464
-0.8185	-6.00945	1.60927	-2.20009
-0.818	-6.42073	1.19364	-2.61354
-0.8175	-5.77953	1.81221	-1.98366
-0.817	-5.7735	1.87212	-1.95069
-0.8165	-6.3252	1.31517	-2.50502
-0.816	-5.34031	2.29751	-1.5214
-0.8155	-5.05251	2.6019	-1.22531
-0.815	-5.42484	2.27322	-1.57581
-0.8145	-4.57378	3.1201	-0.726837
-0.814	-5.26015	2.43728	-1.41144
-0.8135	-4.19156	3.49992	-0.345824
-0.813	-4.43178	3.28616	-0.572811
-0.8125	-4.52939	3.20478	-0.662305
-0.812	-4.47856	3.25075	-0.613905
-0.8115	-4.50172	3.21435	-0.643687
-0.811	-4.47504	3.2309	-0.622069
-0.8105	-4.30855	3.41169	-0.448427
-0.81	-4.18058	3.51524	-0.332668
-0.8095	-4.03675	3.69909	-0.168829
-0.809	-4.01982	3.70188	-0.158973
-0.8085	-3.7308	3.93353	0.101367
-0.808	-4.13673	3.57918	-0.278772
-0.8075	-3.40731	4.26565	0.42917
-0.807	-3.54596	4.12899	0.291516
-0.8065	-3.16792	4.4811	0.656588
-0.806	-3.58281	4.11598	0.266584
-0.8055	-2.89819	4.78867	0.945241
-0.805	-2.82514	4.8457	1.01028
-0.8045	-3.21316	4.43368	0.61026
-0.804	-2.9466	4.69126	0.87233
-0.8035	-2.91773	4.73079	0.90653
-0.803	-2.37142	5.2148	1.42169
-0.8025	-2.52674	5.08248	1.27787
-0.802	-2.32479	5.23789	1.45655
-0.8015	-2.22749	5.34966	1.56108
-0.801	-2.55524	4.97986	1.21231
-0.8005	-2.30036	5.19136	1.4455
-0.8	-2.12934	5.30429	1.58748
-0.7995	-2.13366	5.33219	1.59927
-0.799	-1.57693	5.84536	2.13421
-0.7985	-2.0006	5.4106	1.705
-0.798	-1.66483	5.74327	2.03922
-0.7975	-1.64956	5.7155	2.03297
-0.797	-1.89797	5.4718	1.78692
-0.7965	-1.70516	5.55754	1.92619
-0.796	-1.92032	5.34505	1.71237
-0.7955	-1.82319	5.46009	1.81845
-0.795	-2.1736	5.02962	1.42801
-0.7945	-1.85735	5.31549	1.72907
-0.794	-1.96603	5.17606	1.60501
-0.7935	-1.97459	5.16996	1.59768
-0.793	-1.86114	5.24576	1.69231
-0.7925	-1.6604	5.40338	1.87149
-0.792	-2.17762	4.87448	1.34843
-0.7915	-2.07272	4.95562	1.44145
-0.791	-2.15944	4.86604	1.3533
-0.7905	-2.36048	4.68488	1.1622
-0.79	-2.72331	4.27618	0.776434
-0.7895	-2.18797	4.8009	1.30647
-0.789	-2.48785	4.49401	1.00308
-0.7885	-1.91553	5.06388	1.57418
-0.788	-2.323	4.63892	1.15796
-0.7875	-1.89158	5.06461	1.58652
-0.787	-1.77932	5.14838	1.68453
-0.7865	-2.2218	4.70783	1.24302
-0.786	-1.59279	5.31799	1.8626
-0.7855	-1.65589	5.29565	1.81988
-0.785	-1.51737	5.40253	1.94258
-0.7845	-1.68718	5.26134	1.78708
-0.784	-1.37792	5.56688	2.09448
-0.7835	-1.89759	5.06821	1.58531
-0.783	-0.774976	6.16693	2.69598
-0.7825	-1.35525	5.57429	2.10952
-0.782	-0.414267	6.51133	3.04853
-0.7815	-0.852833	6.05955	2.60336
-0.781	-0.9789	5.93034	2.47572
-0.7805	-0.651855	6.25216	2.80015
-0.78	-0.44648	6.48799	3.02075
-0.7795	-0.735827	6.1687	2.71644
-0.779	-0.710846	6.25999	2.77457
-0.7785	-0.92021	6.00969	2.54474
-0.778	-0.519628	6.41121	2.94579
-0.7775	-0.36942	6.59363	3.11211
-0.777	-0.953196	6.04324	2.54502
-0.7765	-0.62834	6.40208	2.88687
-0.776	-1.03057	5.98241	2.47592
-0.7755	-0.753262	6.27901	2.76287
-0.775	-1.15223	5.89694	2.37236
-0.7745	-0.795373	6.28657	2.7456
-0.774	-1.19414	5.89264	2.34925
-0.7735	-0.978638	6.16527	2.59332
-0.773	-0.842992	6.31489	2.73595
-0.7725	-1.41271	5.69181	2.13955
-0.772	-1.391	5.77138	2.19019
-0.7715	-0.993725	6.16445	2.58536
-0.771	-1.60277	5.59174	1.99448
-0.7705	-0.797098	6.42464	2.81377
-0.77	-0.731641	6.51742	2.89289
-0.7695	-1.00338	6.26379	2.6302
-0.769	-1.02845	6.24092	2.60623
-0.7685	-0.464376	6.78056	3.15809
-0.768	-0.520243	6.75013	3.11494
-0.7675	0.148981	7.43852	3.79375
-0.767	-0.0993179	7.21388	3.55728
-0.7665	-0.0421007	7.27978	3.61884
-0.766	-0.00438599	7.30695	3.65128
-0.7655	0.210455	7.52133	3.86589
-0.765	0.702234	8.01458	4.3584
-0.7645	1.07238	8.36175	4.71707
-0.764	0.993637	8.29623	4.64493
-0.7635	0.553533	7.86701	4.21027
-0.763	0.547167	7.89407	4.22062
-0.7625	0.744632	8.05371	4.39917
-0.762	1.21232	8.50534	4.85883
-0.7615	0.899231	8.22567	4.56245
-0.761	0.101675	7.44732	3.7745
-0.7605	0.486406	7.81966	4.15303
-0.76	0.445388	7.8362	4.14079
-0.7595	0.249879	7.62118	3.93553
-0.759	0.328557	7.69237	4.01046
-0.7585	0.0345397	7.4489	3.74172
-0.758	-0.651582	6.77511	3.06177
-0.7575	0.315736	7.74846	4.0321
-0.757	0.550283	7.93136	4.24082
-0.7565	0.274407	7.7001	3.98725
-0.756	-0.0493229	7.38613	3.6684
-0.7555	0.533895	7.97549	4.25469
-0.755	0.65009	8.08104	4.36557
-0.7545	0.17263	7.60881	3.89072
-0.754	0.34473	7.79864	4.07169
-0.7535	-0.342446	7.13504	3.3963
-0.753	-0.574683	6.87108	3.1482
-0.7525	-0.663882	6.77556	3.05584
-0.752	-0.530179	6.94894	3.20938
-0.7515	-0.440135	7.00148	3.28067
-0.751	-0.83971	6.60925	2.88477
-0.7505	-0.851472	6.56374	2.85613
-0.75	-0.553405	6.87715	3.16187
-0.7495	-0.444878	6.9901	3.27261
-0.749	-0.396671	7.03795	3.32064
-0.7485	-0.638567	6.81563	3.08853
-0.748	0.0295349	7.46011	3.74482
-0.7475	-0.181314	7.27095	3.54482
-0.747	-0.460135	6.97693	3.2584
-0.7465	-0.207628	7.23539	3.51388
-0.746	-0.849929	6.60821	2.87914
-0.7455	-0.414328	7.02626	3.30597
-0.745	-0.511095	7.00595	3.24743
-0.7445	-0.612415	6.92735	3.15747
-0.744	-0.349022	7.18611	3.41854
-0.7435	-0.495965	7.11466	3.30935
-0.743	-0.217115	7.42292	3.6029
-0.7425	-0.554428	7.09189	3.26873
-0.742	-0.701551	6.97669	3.13757
-0.7415	-1.08781	6.61996	2.76608
-0.741	-1.17789	6.57343	2.69777
-0.7405	-1.48764	6.32218	2.41727
-0.74	-1.34109	6.45446	2.55668
-0.7395	-1.0674	6.77308	2.85284
-0.739	-0.980278	6.88812	2.95392
-0.7385	-1.78614	6.11855	2.16621
-0.738	-0.84786	7.07696	3.11455
-0.7375	-0.669056	7.2717	3.30132
-0.737	-0.923656	7.02444	3.05039
-0.7365	-1.74619	6.19139	2.2226
-0.736	-1.17695	6.81242	2.81774
-0.7355	-1.40607	6.54369	2.56881
-0.735	-1.40532	6.55507	2.57487
-0.7345	-1.54808	6.45308	2.4525
-0.734	-1.13353	6.84443	2.85545
-0.7335	-1.07878	6.947	2.93411
-0.733	-1.53663	6.43485	2.44911
-0.7325	-1.27062	6.68929	2.70933
-0.732	-1.31378	6.64982	2.66802
-0.7315	-0.584954	7.36351	3.38928
-0.731	-1.02543	6.94503	2.9598
-0.7305	-0.422164	7.52941	3.55362
-0.73	-0.435528	7.47936	3.52192
-0.7295	-0.393434	7.53488	3.57072
-0.729	-0.473031	7.44589	3.48643
-0.7285	0.140568	8.01842	4.07949
-0.728	0.371733	8.26006	4.31589
-0.7275	0.170327	8.06827	4.1193
-0.727	-0.186514	7.67066	3.74207
-0.7265	0.759186	8.64779	4.70349
-0.726	0.579619	8.42316	4.50139
-0.7255	0.283727	8.10486	4.19429
-0.725	0.177328	8.01322	4.09527
-0.7245	0.711443	8.51403	4.61274
-0.724	0.604143	8.41534	4.50974
-0.7235	0.689051	8.43052	4.55978
-0.723	0.620411	8.31679	4.4686
-0.7225	0.34881	8.06386	4.20634
-0.722	0.210163	7.90622	4.05819
-0.7215	0.326636	8.03085	4.17874
-0.721	0.177484	7.82729	4.00239
-0.7205	0.0450821	7.68405	3.86457
-0.72	0.287325	7.89159	4.08946
-0.7195	0.171761	7.71906	3.94541
-0.719	-0.0719175	7.51223	3.72016
-0.7185	-0.326448	7.24578	3.45966
-0.718	0.170399	7.6745	3.92245
-0.7175	-0.188964	7.34254	3.57679
-0.717	-0.272243	7.22272	3.47524
-0.7165	-0.367185	7.13778	3.3853
-0.716	-0.740185	6.75503	3.00742
-0.7155	-1.3019	6.11785	2.40797
-0.715	-0.662484	6.79794	3.06773
-0.7145	-1.12565	6.31385	2.5941
-0.714	-1.31461	6.10928	2.39733
-0.7135	-1.2559	6.17792	2.46101
-0.713	-1.17041	6.21359	2.52159
-0.7125	-2.14219	5.23757	1.54769
-0.712	-1.86402	5.4869	1.81144
-0.7115	-2.81508	4.5569	0.870911
-0.711	-2.35729	4.99899	1.32085
-0.7105	-2.53533	4.77935	1.12201
-0.71	-2.519	4.82419	1.15259
-0.7095	-2.94763	4.37062	0.711495
-0.709	-2.94569	4.33018	0.692243
-0.7085	-2.48062	4.80061	1.15999
-0.708	-2.55712	4.73668	1.08978
-0.7075	-2.37364	4.8674	1.24688
-0.707	-2.28502	4.97382	1.3444
-0.7065	-2.89732	4.35279	0.727732
-0.706	-2.22262	5.04874	1.41306
-0.7055	-1.97888	5.25754	1.63933
-0.705	-1.77431	5.46225	1.84397
-0.7045	-2.22801	5.00428	1.38814
-0.704	-1.96312	5.25744	1.64716
-0.7035	-1.86409	5.36698	1.75145
-0.703	-1.33173	5.88066	2.27446
-0.7025	-2.17261	5.02329	1.42534
-0.702	-1.974	5.25055	1.63827
-0.7015	-1.52202	5.6626	2.07029
-0.701	-2.03035	5.178	1.57383
-0.7005	-1.55362	5.63841	2.0424
-0.7	-1.29998	5.88301	2.29152
-0.6995	-1.73245	5.42274	1.84514
-0.699	-1.70234	5.45334	1.8755
-0.6985	-2.12542	5.03166	1.45312
-0.698	-2.5897	4.51458	0.962443
-0.6975	-2.48522	4.60478	1.05978
-0.697	-2.62287	4.46925	0.923187
-0.6965	-2.65263	4.44582	0.896595
-0.696	-3.2201	3.84775	0.313824
-0.6955	-3.38369	3.70959	0.16295
-0.695	-3.15454	3.90147	0.373465
-0.6945	-3.79967	3.28292	-0.258374
-0.694	-3.36777	3.67966	0.155947
-0.6935	-3.07494	3.95588	0.440468
-0.693	-3.48261	3.51026	0.0138259
-0.6925	-3.36267	3.67076	0.154046
-0.692	-3.53056	3.44652	-0.0420163
-0.6915	-3.15751	3.82261	0.332551
-0.691	-3.37657	3.57896	0.101196
-0.6905	-3.52148	3.44373	-0.038874
-0.69	-3.68494	3.27487	-0.205034
-0.6895	-3.2812	3.702	0.210399
-0.689	-3.06709	3.89095	0.411932
-0.6885	-3.2615	3.67213	0.205317
-0.688	-3.23112	3.72942	0.249147
-0.6875	-3.10597	3.84076	0.367393
-0.687	-3.0666	3.88872	0.411062
-0.6865	-2.74802	4.20231	0.727149
-0.686	-2.64776	4.29447	0.823355
-0.6855	-2.46096	4.47158	1.00531
-0.685	-2.60546	4.41054	0.902543
-0.6845	-2.60179	4.40012	0.899166
-0.684	-3.15992	3.87278	0.356428
-0.6835	-2.63274	4.36727	0.867263
-0.683	-1.95466	5.12085	1.5831
-0.6825	-2.26504	4.79092	1.26294
-0.682	-1.70762	5.3706	1.83149
-0.6815	-1.76834	5.35557	1.79361
-0.681	-1.71239	5.34647	1.81704
-0.6805	-1.33122	5.78677	2.22778
-0.68	-1.2334	5.91634	2.34147
-0.6795	-1.14952	6.01495	2.43271
-0.679	-1.15336	6.0203	2.43347
-0.6785	-0.716418	6.49176	2.88767
-0.678	-1.19084	5.95286	2.38101
-0.6775	-1.18114	6.00542	2.41214
-0.677	-1.25137	5.91089	2.32976
-0.6765	-0.734115	6.46265	2.86427
-0.676	-0.909647	6.32053	2.70544
-0.6755	-0.483089	6.67761	3.09726
-0.675	-1.79024	5.39303	1.8014
-0.6745	-1.19839	5.96764	2.38462
-0.674	-0.739159	6.43374	2.84729
-0.6735	-1.21501	5.92549	2.35524
-0.673	-1.34427	5.7954	2.22557
-0.6725	-0.913022	6.23231	2.65964
-0.672	-0.845874	6.284	2.71906
-0.6715	-1.13206	6.00314	2.43554
-0.671	-0.918126	6.18247	2.63217
-0.6705	-0.989212	6.12184	2.56631
-0.67	-0.535674	6.53093	2.99763
-0.6695	-0.719485	6.37539	2.82795
-0.669	-0.399282	6.69077	3.14575
-0.6685	-0.493062	6.54602	3.02648
-0.668	-0.0262754	7.02953	3.50163
-0.6675	-0.18672	6.87978	3.34653
-0.667	0.071051	7.08956	3.58031
-0.6665	-0.290406	6.71764	3.21362
-0.666	0.412907	7.41153	3.91222
-0.6655	0.367052	7.34447	3.85576
-0.665	0.0883943	7.09437	3.59138
-0.6645	0.301855	7.2864	3.79413
-0.664	0.505963	7.52577	4.01587
-0.6635	0.371501	7.37928	3.87539
-0.663	0.503542	7.55669	4.03011
-0.6625	0.882768	7.97097	4.42687
-0.662	0.831281	7.93022	4.38075
-0.6615	0.340647	7.49556	3.9181
-0.661	1.21478	8.3659	4.79034
-0.6605	1.02962	8.19933	4.61448
-0.66	0.871228	8.04129	4.45626
-0.6595	0.990826	8.20059	4.59571
-0.659	1.88315	9.14005	5.5116
-0.6585	1.56645	8.86355	5.215
-0.658	1.62934	8.92877	5.27906
-0.6575	2.33486	9.63321	5.98403
-0.657	1.90182	9.26183	5.58183
-0.6565	1.17891	8.61678	4.89784
-0.656	1.72914	9.14795	5.43855
-0.6555	1.70589	9.16351	5.4347
-0.655	1.45747	8.94044	5.19895
-0.6545	1.18563	8.64367	4.91465
-0.654	1.76815	9.29137	5.52976
-0.6535	1.44147	8.96952	5.20549
-0.653	2.10009	9.62557	5.86283
-0.6525	1.64509	9.13543	5.39026
-0.652	1.54804	9.08019	5.31411
-0.6515	1.80732	9.36399	5.58565
-0.651	1.64087	9.18659	5.41373
-0.6505	1.83072	9.47579	5.65326
-0.65	1.64804	9.2275	5.43777
-0.6495	1.44866	9.05605	5.25235
-0.649	2.06086	9.66249	5.86167
-0.6485	1.82221	9.42361	5.62291
-0.648	1.71067	9.33497	5.52282
-0.6475	1.31986	8.9453	5.13258
-0.647	1.55202	9.1688	5.36041
-0.6465	1.36375	8.96018	5.16196
-0.646	0.471329	8.05062	4.26098
-0.6455	0.850496	8.42623	4.63837
-0.645	1.09886	8.66974	4.8843
-0.6445	0.403491	7.93372	4.1686
-0.644	-0.0435481	7.50686	3.73166
-0.6435	-0.0247066	7.50909	3.74219
-0.643	-0.446698	7.07643	3.31486
-0.6425	0.0491072	7.57138	3.81025
-0.642	-0.0190986	7.53407	3.75749
-0.6415	-0.259695	7.23281	3.48656
-0.641	-0.309737	7.16138	3.42582
-0.6405	-0.378726	7.122	3.37164
-0.64	-0.616178	6.85663	3.12022
-0.6395	-0.548589	6.90593	3.17867
-0.639	-0.733145	6.7355	3.00118
-0.6385	-0.299866	7.15587	3.428
-0.638	-0.195139	7.26093	3.5329
-0.6375	-1.08934	6.35141	2.63104
-0.637	-0.7881	6.65205	2.93198
-0.6365	-1.05883	6.35321	2.64719
-0.636	-1.05022	6.36042	2.6551
-0.6355	-0.535288	6.85169	3.1582
-0.635	-1.65494	5.74756	2.04631
-0.6345	-1.24225	6.12281	2.44028
-0.634	-1.23042	6.15044	2.46001
-0.6335	-1.34361	6.05383	2.35511
-0.633	-1.6262	5.77782	2.07581
-0.6325	-1.31315	6.12414	2.40549
-0.632	-1.47529	5.94148	2.2331
-0.6315	-1.7746	5.59252	1.90896
-0.631	-1.66999	5.74244	2.03622
-0.6305	-1.79795	5.59376	1.89791
-0.63	-0.914907	6.52537	2.80523
-0.6295	-1.15777	6.34569	2.59396
-0.629	-1.60132	5.94055	2.16961
-0.6285	-0.676363	6.86911	3.09637
-0.628	-0.793525	6.78057	2.99352
-0.6275	-0.33581	7.22118	3.44269
-0.627	-1.06628	6.4709	2.70231
-0.6265	-0.76637	6.87255	3.05309
-0.626	-0.623207	6.98939	3.18309
-0.6255	-0.597985	7.00151	3.20176
-0.625	-0.681234	6.96519	3.14198
-0.6245	-0.874078	6.73708	2.9315
-0.624	-0.779485	6.85444	3.03748
-0.6235	-1.38787	6.21073	2.41143
-0.623	-1.31813	6.29629	2.48908
-0.6225	-1.58793	6.00703	2.20955
-0.622	-1.36203	6.26205	2.45001
-0.6215	-1.81978	5.85326	2.01674
-0.621	-1.70979	5.94892	2.11956
-0.6205	-1.6746	5.99972	2.16256
-0.62	-2.13305	5.53387	1.70041
-0.6195	-2.38638	5.25738	1.4355
-0.619	-2.78891	4.89404	1.05257
-0.6185	-2.51044	5.17074	1.33015
-0.618	-2.24654	5.39363	1.57354
-0.6175	-3.17706	4.49376	0.658351
-0.617	-2.46405	5.17485	1.3554
-0.6165	-3.24596	4.37561	0.564825
-0.616	-2.45013	5.16981	1.35984
-0.6155	-2.5751	5.01031	1.21761
-0.615	-2.11417	5.44068	1.66326
-0.6145	-2.18755	5.36946	1.59096
-0.614	-1.24269	6.2622	2.50975
-0.6135	-1.95338	5.5429	1.79476
-0.613	-1.71546	5.77456	2.02955
-0.6125	-1.02459	6.44231	2.70886
-0.612	-0.682265	6.7877	3.05272
-0.6115	-0.991295	6.44378	2.72624
-0.611	-0.873033	6.52275	2.82486
-0.6105	-0.255101	7.09781	3.42135
-0.61	-0.106521	7.1971	3.54529
-0.6095	0.0499323	7.32309	3.68651
-0.609	-0.0774708	7.18758	3.55505
-0.6085	0.287761	7.52977	3.90876
-0.608	0.38663	7.55547	3.97105
-0.6075	0.266277	7.40196	3.83412
-0.607	0.32483	7.47242	3.89863
-0.6065	0.492444	7.62797	4.06021
-0.606	0.580922	7.65288	4.1169
-0.6055	0.849605	7.88687	4.36824
-0.605	0.951431	7.98518	4.46831
-0.6045	1.10991	8.05273	4.58132
-0.604	0.815158	7.84631	4.33073
-0.6035	0.907756	7.86004	4.3839
-0.603	0.932276	7.86676	4.39952
-0.6025	1.01388	7.92949	4.47168
-0.602	0.585772	7.48397	4.03487
-0.6015	0.482343	7.35066	3.9165
-0.601	0.399636	7.24242	3.82103
-0.6005	0.222404	7.00944	3.61592
-0.6	0.236609	7.03891	3.63776
-0.5995	0.463386	7.25201	3.8577
-0.599	0.172808	6.96715	3.56998
-0.5985	0.396988	7.14175	3.76937
-0.598	-0.302843	6.40523	3.05119
-0.5975	0.522296	7.24977	3.88604
-0.597	-0.0138668	6.66645	3.32629
-0.5965	-0.229075	6.42361	3.09727
-0.596	-0.185796	6.45187	3.13304
-0.5955	-0.360948	6.27267	2.95586
-0.595	-0.371988	6.17184	2.89993
-0.5945	-0.56908	6.00746	2.71919
-0.594	-0.843924	5.69987	2.42797
-0.5935	-1.10202	5.45618	2.17708
-0.593	-1.15824	5.39081	2.11629
-0.5925	-0.933329	5.56007	2.31337
-0.592	-0.57168	5.95096	2.68964
-0.5915	-0.71804	5.76798	2.52497
-0.591	-0.586626	5.91273	2.66305
-0.5905	-0.230134	6.24529	3.00758
-0.59	-0.905521	5.55623	2.32536
-0.5895	-0.197953	6.25961	3.03083
-0.589	0.315527	6.81735	3.56644
-0.5885	0.213967	6.71124	3.4626
-0.588	0.531498	7.01234	3.77192
-0.5875	0.111164	6.65011	3.38064
-0.587	0.622756	7.18088	3.90182
-0.5865	0.0722037	6.62306	3.34763
-0.586	-0.590828	5.98334	2.69626
-0.5855	0.0393645	6.63516	3.33726
-0.585	0.09749	6.69454	3.39601
-0.5845	-0.66034	5.9522	2.64593
-0.584	-0.128047	6.49771	3.18483
-0.5835	-0.443099	6.20111	2.87901
-0.583	-1.2663	5.34078	2.03724
-0.5825	-1.01078	5.62985	2.30954
-0.582	-1.33329	5.34342	2.00507
-0.5815	-1.01484	5.67513	2.33015
-0.581	-2.03048	4.66384	1.31668
-0.5805	-1.64812	5.07479	1.71334
-0.58	-0.961034	5.77796	2.40846
-0.5795	-1.33913	5.39915	2.03001
-0.579	-1.85657	4.90867	1.52605
-0.5785	-1.97052	4.81081	1.42014
-0.578	-1.46945	5.32684	1.9287
-0.5775	-1.83082	4.98252	1.57585
-0.577	-1.84878	4.98512	1.56817
-0.5765	-1.73175	5.09183	1.68004
-0.576	-2.05146	4.77087	1.35971
-0.5755	-2.14424	4.66633	1.26105
-0.575	-1.64549	5.16004	1.75728
-0.5745	-2.18994	4.61432	1.21219
-0.574	-1.66663	5.13631	1.73484
-0.5735	-2.18295	4.60865	1.21285
-0.573	-1.45945	5.36488	1.95271
-0.5725	-0.885335	5.86889	2.49178
-0.572	-1.04527	5.71015	2.33244
-0.5715	-1.33327	5.41406	2.0404
-0.571	-0.945223	5.80363	2.42921
-0.5705	-1.19334	5.53954	2.1731
-0.57	-1.17447	5.56175	2.19364
-0.5695	-0.770502	5.9616	2.59555
-0.569	-0.451114	6.26241	2.90565
-0.5685	-0.690009	6.02758	2.66878
-0.568	-0.161203	6.52035	3.17957
-0.5675	-0.157017	6.53647	3.18973
-0.567	-0.408463	6.26369	2.92761
-0.5665	-0.960649	5.70504	2.3722
-0.566	-0.6789	5.96563	2.64336
-0.5655	-0.23271	6.47068	3.11898
-0.565	-0.862766	5.73934	2.43829
-0.5645	-0.880841	5.69042	2.40479
-0.564	-1.31176	5.30138	1.99481
-0.5635	-1.71811	4.88461	1.58325
-0.563	-2.04131	4.55774	1.25822
-0.5625	-1.68632	4.87469	1.59418
-0.562	-2.00736	4.58598	1.28931
-0.5615	-2.00506	4.54722	1.27108
-0.561	-2.25904	4.31022	1.02559
-0.5605	-2.36373	4.19899	0.917631
-0.56	-2.78645	3.80154	0.507546
-0.5595	-3.49839	3.12413	-0.187131
-0.559	-3.3889	3.22265	-0.0831244
-0.5585	-3.41838	3.18971	-0.114337
-0.558	-3.75568	2.90311	-0.426282
-0.5575	-4.29005	2.34962	-0.970213
-0.557	-3.8911	2.82994	-0.530581
-0.5565	-3.87219	2.85795	-0.507119
-0.556	-4.29445	2.4348	-0.929826
-0.5555	-4.46953	2.24556	-1.11198
-0.555	-4.79295	1.98126	-1.40585
-0.5545	-3.93712	2.87117	-0.532977
-0.554	-4.33688	2.4385	-0.949191
-0.5535	-4.26854	2.53199	-0.868272
-0.553	-4.20405	2.54701	-0.828521
-0.5525	-5.12364	1.7027	-1.71047
-0.552	-4.63436	2.10975	-1.2623
-0.5515	-5.08306	1.72368	-1.67969
-0.551	-5.05566	1.7157	-1.66998
-0.5505	-5.29148	1.47293	-1.90928
-0.55	-5.11446	1.68483	-1.71482
-0.5495	-5.07037	1.72167	-1.67435
-0.549	-5.33024	1.43132	-1.94946
-0.5485	-5.59893	1.20947	-2.19473
-0.548	-6.44256	0.336698	-3.05293
-0.5475	-5.83749	0.940967	-2.44826
-0.547	-5.17255	1.60975	-1.7814
-0.5465	-5.3605	1.35718	-2.00166
-0.546	-5.48854	1.2394	-2.12457
-0.5455	-5.17564	1.56612	-1.80476
-0.545	-5.40519	1.3211	-2.04204
-0.5445	-5.20172	1.48312	-1.8593
-0.544	-5.85944	0.873237	-2.4931
-0.5435	-5.83628	0.912266	-2.46201
-0.543	-5.18724	1.52873	-1.82926
-0.5425	-5.37414	1.37024	-2.00195
-0.542	-5.79098	0.967892	-2.41155
-0.5415	-5.27586	1.41943	-1.92821
-0.541	-5.10471	1.60392	-1.7504
-0.5405	-5.50015	1.22731	-2.13642
-0.54	-5.89623	0.833099	-2.53157
-0.5395	-6.00947	0.6927	-2.65838
-0.539	-5.8746	0.796018	-2.53929
-0.5385	-5.97486	0.698371	-2.63825
-0.538	-5.85921	0.818935	-2.52014
-0.5375	-6.40845	0.254874	-3.07679
-0.537	-5.88916	0.762112	-2.56352
-0.5365	-5.82693	0.814662	-2.50613
-0.536	-6.12396	0.529041	-2.79746
-0.5355	-5.98809	0.650819	-2.66863
-0.535	-6.3435	0.294956	-3.02427
-0.5345	-6.59107	0.0637986	-3.26364
-0.534	-6.17884	0.476647	-2.85109
-0.5335	-6.70928	-0.0253859	-3.36733
-0.533	-6.9265	-0.247597	-3.58705
-0.5325	-6.91951	-0.248866	-3.58419
-0.532	-6.99713	-0.321187	-3.65916
-0.5315	-6.96483	-0.291369	-3.6281
-0.531	-6.59116	0.0941189	-3.24852
-0.5305	-6.46934	0.21933	-3.125
-0.53	-6.83567	-0.164634	-3.50015
-0.5295	-6.97367	-0.295493	-3.63458
-0.529	-6.37272	0.355678	-3.00852
-0.5285	-6.97397	-0.23988	-3.60693
-0.528	-6.91912	-0.178769	-3.54894
-0.5275	-6.34325	0.432208	-2.95552
-0.527	-6.23983	0.51585	-2.86199
-0.5265	-6.57127	0.230656	-3.17031
-0.526	-6.32251	0.477931	-2.92229
-0.5255	-6.28403	0.524764	-2.87963
-0.525	-6.92954	-0.122004	-3.52577
-0.5245	-6.3818	0.477896	-2.95195
-0.524	-6.54697	0.269199	-3.13889
-0.5235	-6.81618	0.0364987	-3.38984
-0.523	-6.6848	0.161697	-3.26155
-0.5225	-6.39315	0.45501	-2.96907
-0.522	-6.43445	0.460461	-2.987
-0.5215	-7.30075	-0.375824	-3.83829
-0.521	-6.80548	0.110902	-3.34729
-0.5205	-6.3376	0.5421	-2.89775
-0.52	-6.58679	0.327213	-3.12979
-0.5195	-6.79392	0.124739	-3.33459
-0.519	-7.52799	-0.595167	-4.06158
-0.5185	-7.5272	-0.578144	-4.05267
-0.518	-7.33335	-0.365532	-3.84944
-0.5175	-7.05418	-0.0983718	-3.57628
-0.517	-6.6924	0.339253	-3.17657
-0.5165	-7.00183	0.0270947	-3.48737
-0.516	-6.5118	0.551304	-2.98025
-0.5155	-6.51057	0.600556	-2.95501
-0.515	-6.46514	0.655819	-2.90466
-0.5145	-6.48266	0.656402	-2.91313
-0.514	-6.38007	0.79265	-2.79371
-0.5135	-6.37846	0.825548	-2.77646
-0.513	-5.35233	1.88379	-1.73427
-0.5125	-5.25913	1.97873	-1.6402
-0.512	-5.59816	1.66265	-1.96776
-0.5115	-5.51676	1.76803	-1.87437
-0.511	-4.63738	2.67551	-0.980932
-0.5105	-5.26195	2.11411	-1.57392
-0.51	-5.76465	1.62658	-2.06903
-0.5095	-5.60108	1.80696	-1.89706
-0.509	-5.54868	1.83745	-1.85561
-0.5085	-5.45401	1.92765	-1.76318
-0.508	-5.1312	2.25407	-1.43857
-0.5075	-4.51308	2.88388	-0.814603
-0.507	-4.25281	3.14042	-0.556193
-0.5065	-4.13714	3.30943	-0.413855
-0.506	-3.94306	3.48978	-0.226638
-0.5055	-4.15849	3.27581	-0.44134
-0.505	-3.87367	3.53568	-0.168992
-0.5045	-3.70405	3.71704	0.00649503
-0.504	-3.7735	3.68411	-0.0446942
-0.5035	-3.19572	4.21282	0.508547
-0.503	-3.40214	4.02896	0.313412
-0.5025	-3.63055	3.77782	0.0736387
-0.502	-3.06728	4.34288	0.637801
-0.5015	-3.38133	4.0076	0.313134
-0.501	-3.27584	4.09039	0.407277
-0.5005	-3.75704	3.62569	-0.0656711
-0.5	-3.22665	4.15318	0.463266
-0.4995	-3.30792	4.04289	0.367484
-0.499	-2.99197	4.30841	0.658217
-0.4985	-3.65904	3.67211	0.00653582
-0.498	-3.47816	3.8448	0.183317
-0.4975	-3.76	3.54641	-0.106795
-0.497	-3.17754	4.13248	0.477474
-0.4965	-3.5763	3.78872	0.106209
-0.496	-3.1267	4.2194	0.546352
-0.4955	-3.18241	4.16448	0.491035
-0.495	-2.98393	4.34443	0.680249
-0.4945	-2.90837	4.44147	0.76655
-0.494	-2.58186	4.74029	1.07921
-0.4935	-3.0884	4.26576	0.588679
-0.493	-2.47445	4.85763	1.19159
-0.4925	-2.80154	4.55445	0.876455
-0.492	-2.70581	4.64683	0.970508
-0.4915	-2.55839	4.80612	1.12387
-0.491	-2.464	4.86724	1.20162
-0.4905	-2.25917	5.10206	1.42144
-0.49	-2.67524	4.70184	1.0133
-0.4895	-2.52441	4.85022	1.16291
-0.489	-2.27567	5.04616	1.38524
-0.4885	-2.3115	5.02333	1.35592
-0.488	-2.4237	4.89427	1.23529
-0.4875	-2.62661	4.70048	1.03693
-0.487	-2.90982	4.4283	0.759241
-0.4865	-2.91893	4.40034	0.740703
-0.486	-2.69381	4.6596	0.982894
-0.4855	-2.84895	4.47682	0.813934
-0.485	-3.10572	4.26151	0.577895
-0.4845	-2.97158	4.39509	0.711754
-0.484	-3.54094	3.82554	0.142298
-0.4835	-3.78836	3.55953	-0.114415
-0.483	-3.85477	3.53334	-0.160717
-0.4825	-3.5141	3.84015	0.163026
-0.482	-3.50264	3.85457	0.175963
-0.4815	-4.52532	2.78878	-0.868268
-0.481	-4.22605	3.12658	-0.549734
-0.4805	-4.37708	2.98024	-0.698421
-0.48	-4.43697	2.89031	-0.773331
-0.4795	-5.12971	2.18201	-1.47385
-0.479	-5.15479	2.1713	-1.49174
-0.4785	-5.26611	2.04084	-1.61264
-0.478	-5.1781	2.16337	-1.50737
-0.4775	-5.43072	1.88553	-1.7726
-0.477	-5.93707	1.38197	-2.27755
-0.4765	-6.36296	0.976944	-2.69301
-0.476	-5.64406	1.70522	-1.96942
-0.4755	-6.25878	1.12794	-2.56542
-0.475	-5.82897	1.56496	-2.13201
-0.4745	-6.21214	1.16623	-2.52295
-0.474	-6.18172	1.20702	-2.48735
-0.4735	-6.10582	1.3096	-2.39811
-0.473	-6.93525	0.537316	-3.19897
-0.4725	-6.19831	1.22461	-2.48685
-0.472	-6.7985	0.635548	-3.08147
-0.4715	-7.29805	0.168878	-3.56459
-0.471	-5.78276	1.76329	-2.00974
-0.4705	-6.04099	1.50101	-2.26999
-0.47	-6.69621	0.847942	-2.92413
-0.4695	-7.33619	0.243601	-3.5463
-0.469	-7.0638	0.482547	-3.29063
-0.4685	-7.3611	0.20566	-3.57772
-0.468	-7.06604	0.53047	-3.26778
-0.4675	-7.18054	0.410366	-3.38509
-0.467	-7.41994	0.18006	-3.61994
-0.4665	-7.74662	-0.10594	-3.92628
-0.466	-8.13119	-0.579484	-4.35534
-0.4655	-7.60448	-0.0240748	-3.81428
-0.465	-7.6829	-0.112179	-3.89754
-0.4645	-7.94286	-0.38321	-4.16303
-0.464	-8.54079	-1.0017	-4.77124
-0.4635	-8.54629	-1.01265	-4.77947
-0.463	-8.23957	-0.725474	-4.48252
-0.4625	-8.93764	-1.46	-5.19882
-0.462	-8.60633	-1.06376	-4.83505
-0.4615	-8.90764	-1.43794	-5.17279
-0.461	-9.01944	-1.54545	-5.28245
-0.4605	-8.92248	-1.46766	-5.19507
-0.46	-9.07685	-1.64279	-5.35982
-0.4595	-9.54794	-2.15306	-5.8505
-0.459	-9.99547	-2.60067	-6.29807
-0.4585	-10.2175	-2.91103	-6.56427
-0.458	-10.8989	-3.58346	-7.24117
-0.4575	-10.3564	-3.07149	-6.71397
-0.457	-10.8038	-3.54906	-7.17644
-0.4565	-11.4919	-4.25714	-7.87454
-0.456	-10.9988	-3.69285	-7.34584
-0.4555	-11.4676	-4.21548	-7.84154
-0.455	-11.4803	-4.22552	-7.85291
-0.4545	-10.6157	-3.3907	-7.00318
-0.454	-11.6631	-4.47523	-8.06919
-0.4535	-11.7677	-4.60548	-8.18656
-0.453	-11.249	-4.08103	-7.66501
-0.4525	-11.4249	-4.28408	-7.85449
-0.452	-11.8878	-4.71268	-8.30024
-0.4515	-11.3478	-4.26249	-7.80515
-0.451	-11.8531	-4.74648	-8.29979
-0.4505	-11.9181	-4.80728	-8.36268
-0.45	-12.1245	-4.99237	-8.55844
-0.4495	-11.5341	-4.44406	-7.98908
-0.449	-11.7047	-4.59489	-8.1498
-0.4485	-11.3748	-4.26678	-7.82081
-0.448	-11.5565	-4.40378	-7.98015
-0.4475	-11.0398	-3.87818	-7.45899
-0.447	-11.6404	-4.5126	-8.0765
-0.4465	-11.1434	-4.02441	-7.58391
-0.446	-11.3105	-4.17283	-7.74167
-0.4455	-10.8817	-3.74992	-7.31582
-0.445	-10.615	-3.42192	-7.01848
-0.4445	-11.247	-4.05949	-7.65323
-0.444	-10.764	-3.58891	-7.17643
-0.4435	-10.9647	-3.81775	-7.39123
-0.443	-11.3077	-4.1399	-7.72382
-0.4425	-10.7817	-3.59224	-7.18697
-0.442	-10.7677	-3.54939	-7.15854
-0.4415	-10.7837	-3.58256	-7.18314
-0.441	-10.2342	-2.98287	-6.60854
-0.4405	-10.9332	-3.68996	-7.31157
-0.44	-10.3914	-3.16665	-6.77902
-0.4395	-10.3845	-3.10519	-6.74486
-0.439	-11.1009	-3.84694	-7.47394
-0.4385	-10.5902	-3.35177	-6.97101
-0.438	-10.9252	-3.69288	-7.30906
-0.4375	-10.2862	-3.03123	-6.6587
-0.437	-10.2335	-2.97971	-6.60663
-0.4365	-10.7824	-3.58516	-7.18379
-0.436	-10.1063	-2.86857	-6.48743
-0.4355	-10.5714	-3.34422	-6.95779
-0.435	-11.1047	-3.8801	-7.49239
-0.4345	-10.8406	-3.61647	-7.22853
-0.434	-11.22	-3.98777	-7.60388
-0.4335	-10.8808	-3.64379	-7.26229
-0.433	-10.4107	-3.14533	-6.77803
-0.4325	-11.0574	-3.82213	-7.43977
-0.432	-10.6966	-3.42375	-7.06017
-0.4315	-9.77945	-2.52394	-6.1517
-0.431	-10.1297	-2.87467	-6.5022
-0.4305	-9.24821	-2.03495	-5.64158
-0.43	-8.81783	-1.63055	-5.22419
-0.4295	-8.96301	-1.69555	-5.32928
-0.429	-8.57561	-1.33835	-4.95698
-0.4285	-8.51403	-1.30326	-4.90864
-0.428	-8.30316	-1.06472	-4.68394
-0.4275	-7.33881	-0.131638	-3.73522
-0.427	-7.73505	-0.529269	-4.13216
-0.4265	-7.84804	-0.619678	-4.23386
-0.426	-7.11289	0.10566	-3.50362
-0.4255	-7.38965	-0.204862	-3.79726
-0.425	-7.15559	0.00755593	-3.57402
-0.4245	-7.32798	-0.140514	-3.73425
-0.424	-6.86838	0.33666	-3.26586
-0.4235	-6.65969	0.497739	-3.08098
-0.423	-7.28258	-0.127076	-3.70483
-0.4225	-6.82658	0.336332	-3.24512
-0.422	-6.93995	0.259743	-3.3401
-0.4215	-6.82475	0.357479	-3.23363
-0.421	-6.50085	0.657203	-2.92182
-0.4205	-7.15864	0.0327079	-3.56297
-0.42	-7.06504	0.0880156	-3.48851
-0.4195	-6.78369	0.382196	-3.20075
-0.419	-7.28523	-0.132821	-3.70903
-0.4185	-7.03518	0.134369	-3.4504
-0.418	-7.22134	-0.102077	-3.66171
-0.4175	-6.56763	0.549714	-3.00896
-0.417	-6.73621	0.399778	-3.16822
-0.4165	-6.79679	0.324231	-3.23628
-0.416	-7.39203	-0.288155	-3.84009
-0.4155	-6.75154	0.346268	-3.20263
-0.415	-6.7189	0.423189	-3.14786
-0.4145	-6.41606	0.73157	-2.84225
-0.414	-6.66259	0.483231	-3.08968
-0.4135	-6.59703	0.497416	-3.04981
-0.413	-6.20773	0.910262	-2.64873
-0.4125	-6.68683	0.428809	-3.12901
-0.412	-6.27072	0.827946	-2.72139
-0.4115	-5.95738	1.11664	-2.42037
-0.411	-6.11564	0.972666	-2.57148
-0.4105	-5.70893	1.40864	-2.15015
-0.41	-5.32003	1.75492	-1.78255
-0.4095	-5.63301	1.46726	-2.08287
-0.409	-5.33093	1.74184	-1.79454
-0.4085	-5.23074	1.8072	-1.71177
-0.408	-4.86641	2.20402	-1.3312
-0.4075	-5.24124	1.85457	-1.69334
-0.407	-4.96765	2.13437	-1.41664
-0.4065	-4.65564	2.44246	-1.10659
-0.406	-4.69787	2.37454	-1.16166
-0.4055	-5.2082	1.89957	-1.65432
-0.405	-5.50022	1.59385	-1.95318
-0.4045	-4.84621	2.27317	-1.28652
-0.404	-5.05937	2.05689	-1.50124
-0.4035	-5.13146	2.02035	-1.55556
-0.403	-4.89382	2.27303	-1.3104
-0.4025	-4.76688	2.42688	-1.17
-0.402	-5.11704	2.03866	-1.53919
-0.4015	-5.50428	1.71072	-1.89678
-0.401	-5.1044	2.06237	-1.52101
-0.4005	-5.3949	1.81227	-1.79132
-0.4	-5.6798	1.54374	-2.06803
-0.3995	-4.79268	2.40036	-1.19616
-0.399	-4.93219	2.27653	-1.32783
-0.3985	-5.40582	1.82636	-1.78973
-0.398	-5.21442	1.99757	-1.60843
-0.3975	-5.67578	1.56052	-2.05763
-0.397	-5.37978	1.83582	-1.77198
-0.3965	-5.6379	1.5411	-2.0484
-0.396	-4.35656	2.86976	-0.7434
-0.3955	-4.37697	2.86522	-0.755875
-0.395	-4.84801	2.34764	-1.25018
-0.3945	-5.29198	1.96175	-1.66511
-0.394	-4.66231	2.57882	-1.04175
-0.3935	-4.92451	2.38959	-1.26746
-0.393	-4.19556	3.12394	-0.535813
-0.3925	-4.86813	2.48432	-1.1919
-0.392	-4.89155	2.47991	-1.20582
-0.3915	-4.23855	3.15008	-0.544233
-0.391	-4.44848	2.94606	-0.751209
-0.3905	-4.31062	3.08724	-0.611688
-0.39	-4.21033	3.25631	-0.477009
-0.3895	-4.43808	3.01797	-0.710054
-0.389	-4.09147	3.38829	-0.351587
-0.3885	-4.11346	3.36857	-0.372444
-0.388	-4.2533	3.23461	-0.509342
-0.3875	-3.64392	3.86516	0.110622
-0.387	-3.83614	3.67913	-0.078504
-0.3865	-3.37018	4.13673	0.383275
-0.386	-4.15219	3.41455	-0.368821
-0.3855	-3.35591	4.22685	0.435473
-0.385	-3.18121	4.37164	0.595216
-0.3845	-3.10558	4.47512	0.684771
-0.384	-3.60858	3.9883	0.189862
-0.3835	-3.43606	4.16007	0.362005
-0.383	-3.47464	4.11215	0.318757
-0.3825	-3.68574	3.92013	0.117193
-0.382	-3.43741	4.13966	0.351123
-0.3815	-3.43619	4.15646	0.360135
-0.381	-3.66002	3.93801	0.13899
-0.3805	-3.7046	3.92752	0.111463
-0.38	-3.40964	4.19846	0.394408
-0.3795	-2.36077	5.2357	1.43746
-0.379	-2.804	4.78516	0.990584
-0.3785	-2.4728	5.11999	1.32359
-0.378	-2.03386	5.56482	1.76548
-0.3775	-2.14623	5.4584	1.65608
-0.377	-1.94871	5.67396	1.86263
-0.3765	-2.11031	5.49817	1.69393
-0.376	-1.98281	5.67183	1.84451
-0.3755	-1.7815	5.81326	2.01588
-0.375	-1.94639	5.67309	1.86335
-0.3745	-2.19486	5.4359	1.62052
-0.374	-2.06893	5.56353	1.7473
-0.3735	-2.28776	5.31706	1.51465
-0.373	-1.90819	5.7411	1.91645
-0.3725	-2.91691	4.74157	0.91233
-0.372	-3.53686	4.14518	0.304162
-0.3715	-3.27667	4.44736	0.585342
-0.371	-3.82208	3.95044	0.0641799
-0.3705	-4.30721	3.46575	-0.42073
-0.37	-4.35456	3.45276	-0.4509
-0.3695	-4.02524	3.79885	-0.113196
-0.369	-4.60307	3.2328	-0.685138
-0.3685	-4.52075	3.33975	-0.5905
-0.368	-4.39786	3.48246	-0.457698
-0.3675	-3.89779	3.99713	0.0496688
-0.367	-4.95042	2.99612	-0.977148
-0.3665	-4.42	3.51024	-0.454879
-0.366	-4.752	3.15773	-0.797134
-0.3655	-4.20408	3.68273	-0.260677
-0.365	-3.92372	4.03375	0.0550161
-0.3645	-4.02534	3.91385	-0.0557428
-0.364	-3.73601	4.19375	0.228872
-0.3635	-2.96013	5.02154	1.03071
-0.363	-3.59503	4.36883	0.386902
-0.3625	-3.38843	4.58768	0.599627
-0.362	-3.53155	4.43086	0.449656
-0.3615	-3.32736	4.667	0.669819
-0.361	-2.73739	5.19426	1.22843
-0.3605	-2.73138	5.25715	1.26289
-0.36	-2.31131	5.66581	1.67725
-0.3595	-2.34348	5.64223	1.64937
-0.359	-2.19686	5.79555	1.79935
-0.3585	-1.79313	6.17843	2.19265
-0.358	-2.27444	5.69197	1.70877
-0.3575	-1.52146	6.45857	2.46855
-0.357	-1.37711	6.62538	2.62413
-0.3565	-1.4347	6.59511	2.5802
-0.356	-1.89383	6.11881	2.11249
-0.3555	-1.92417	6.05955	2.06769
-0.355	-1.65546	6.30427	2.3244
-0.3545	-1.77335	6.18967	2.20816
-0.354	-1.53056	6.42868	2.44906
-0.3535	-2.31345	5.6544	1.67047
-0.353	-2.57541	5.4037	1.41415
-0.3525	-3.012	4.92708	0.957542
-0.352	-2.52521	5.42659	1.45069
-0.3515	-2.75096	5.18636	1.2177
-0.351	-3.07285	4.85367	0.89041
-0.3505	-2.58219	5.33021	1.37401
-0.35	-2.89663	5.00027	1.05182
-0.3495	-2.5341	5.34749	1.40669
-0.349	-2.66986	5.19602	1.26308
-0.3485	-2.63209	5.2028	1.28535
-0.348	-2.88205	4.9519	1.03492
-0.3475	-2.74004	5.08351	1.17173
-0.347	-2.7865	5.02546	1.11948
-0.3465	-2.76919	5.00739	1.1191
-0.346	-2.96147	4.83756	0.938049
-0.3455	-3.38751	4.42149	0.516993
-0.345	-4.1636	3.57497	-0.294315
-0.3445	-3.57817	4.18614	0.303982
-0.344	-3.87262	3.85289	-0.00986482
-0.3435	-3.55535	4.28853	0.366589
-0.343	-3.64822	4.18365	0.267713
-0.3425	-3.91466	3.94543	0.0153847
-0.342	-3.85704	4.00584	0.0744036
-0.3415	-4.55904	3.25624	-0.651399
-0.341	-4.30927	3.52581	-0.391731
-0.3405	-4.33951	3.45803	-0.440735
-0.34	-4.64515	3.16535	-0.739901
-0.3395	-5.292	2.5349	-1.37855
-0.339	-5.08349	2.73964	-1.17192
-0.3385	-5.46343	2.32501	-1.56921
-0.338	-5.2383	2.51349	-1.3624
-0.3375	-5.58066	2.17424	-1.70321
-0.337	-5.75089	1.95686	-1.89702
-0.3365	-5.64195	2.09693	-1.77251
-0.336	-6.38572	1.33036	-2.52768
-0.3355	-6.98255	0.722348	-3.1301
-0.335	-7.12223	0.582507	-3.26986
-0.3345	-7.01596	0.673946	-3.17101
-0.334	-7.33179	0.399731	-3.46603
-0.3335	-7.37406	0.311227	-3.53141
-0.333	-7.18666	0.542512	-3.32207
-0.3325	-8.06339	-0.371997	-4.21769
-0.332	-7.72921	-0.05755	-3.89338
-0.3315	-7.38053	0.27652	-3.552
-0.331	-8.02287	-0.341187	-4.18203
-0.3305	-8.16349	-0.468765	-4.31613
-0.33	-8.05071	-0.358862	-4.20479
-0.3295	-8.21172	-0.503256	-4.35749
-0.329	-8.23499	-0.540514	-4.38775
-0.3285	-8.05081	-0.356215	-4.20351
-0.328	-7.96864	-0.248877	-4.10876
-0.3275	-7.90256	-0.195031	-4.04879
-0.327	-7.3558	0.355967	-3.49992
-0.3265	-8.18003	-0.447088	-4.31356
-0.326	-7.68036	0.0500707	-3.81515
-0.3255	-7.17692	0.557491	-3.30971
-0.325	-7.32195	0.41418	-3.45389
-0.3245	-7.70501	0.055812	-3.8246
-0.324	-7.31999	0.491125	-3.41443
-0.3235	-6.59363	1.23307	-2.68028
-0.323	-6.76769	1.06189	-2.8529
-0.3225	-6.37859	1.4691	-2.45474
-0.322	-6.4292	1.45204	-2.48858
-0.3215	-6.21708	1.66653	-2.27527
-0.321	-6.57726	1.35731	-2.60998
-0.3205	-6.92568	0.97383	-2.97592
-0.32	-7.00258	0.924472	-3.03905
-0.3195	-6.63182	1.28885	-2.67149
-0.319	-7.09971	0.849409	-3.12515
-0.3185	-7.36851	0.638665	-3.36492
-0.318	-6.82616	1.20119	-2.81249
-0.3175	-6.54263	1.40346	-2.56959
-0.317	-7.27775	0.751324	-3.26321
-0.3165	-7.99174	0.0348534	-3.97845
-0.316	-7.75437	0.299511	-3.72743
-0.3155	-8.23829	-0.26037	-4.24933
-0.315	-7.68557	0.243898	-3.72083
-0.3145	-8.25048	-0.298477	-4.27448
-0.314	-8.10564	-0.16684	-4.13624
-0.3135	-8.84374	-0.91262	-4.87818
-0.313	-8.46832	-0.584734	-4.52653
-0.3125	-9.03202	-1.0841	-5.05806
-0.312	-9.63682	-1.73045	-5.68363
-0.3115	-9.54541	-1.66789	-5.60665
-0.311	-10.4413	-2.53614	-6.48874
-0.3105	-10.1317	-2.24414	-6.18792
-0.31	-10.3695	-2.48223	-6.42589
-0.3095	-10.6116	-2.759	-6.68531
-0.309	-10.7826	-2.95475	-6.86868
-0.3085	-10.8748	-3.07857	-6.97666
-0.308	-10.9455	-3.1236	-7.03453
-0.3075	-10.8742	-3.10934	-6.99178
-0.307	-11.8409	-4.05999	-7.95043
-0.3065	-11.3258	-3.5885	-7.45717
-0.306	-11.9097	-4.17165	-8.04067
-0.3055	-11.331	-3.6018	-7.4664
-0.305	-11.748	-4.04463	-7.89632
-0.3045	-12.2171	-4.49916	-8.35812
-0.304	-12.4984	-4.81638	-8.6574
-0.3035	-12.3977	-4.7238	-8.56075
-0.303	-12.4557	-4.83342	-8.64458
-0.3025	-11.9376	-4.31458	-8.12607
-0.302	-12.7471	-5.12216	-8.93463
-0.3015	-12.8672	-5.28382	-9.07551
-0.301	-13.154	-5.55393	-9.35398
-0.3005	-12.692	-5.12526	-8.90864
-0.3	-13.4251	-5.86379	-9.64444
-0.2995	-13.3034	-5.72503	-9.51422
-0.299	-13.3781	-5.83002	-9.60406
-0.2985	-13.6939	-6.17767	-9.93578
-0.298	-14.1631	-6.63843	-10.4008
-0.2975	-13.9969	-6.47616	-10.2365
-0.297	-13.7011	-6.2325	-9.9668
-0.2965	-13.9296	-6.4652	-10.1974
-0.296	-14.6987	-7.27539	-10.9871
-0.2955	-14.2374	-6.77429	-10.5059
-0.295	-13.9947	-6.5859	-10.2903
-0.2945	-14.5127	-7.07572	-10.7942
-0.294	-14.8191	-7.39602	-11.1076
-0.2935	-14.503	-7.11467	-10.8088
-0.293	-14.5349	-7.17678	-10.8559
-0.2925	-14.3654	-6.92214	-10.6438
-0.292	-13.6248	-6.16095	-9.89289
-0.2915	-14.527	-7.04616	-10.7866
-0.291	-13.9333	-6.45509	-10.1942
-0.2905	-13.7505	-6.29039	-10.0204
-0.29	-14.4207	-6.9418	-10.6812
-0.2895	-13.7498	-6.25467	-10.0022
-0.289	-13.9836	-6.45509	-10.2194
-0.2885	-14.3743	-6.88834	-10.6313
-0.288	-13.6501	-6.16967	-9.90987
-0.2875	-13.6356	-6.14629	-9.89097
-0.287	-13.4243	-5.89189	-9.65811
-0.2865	-13.4612	-5.95503	-9.70813
-0.286	-13.4229	-5.93235	-9.67762
-0.2855	-12.8862	-5.36437	-9.12527
-0.285	-12.8937	-5.38631	-9.13999
-0.2845	-12.856	-5.30628	-9.08113
-0.284	-12.7942	-5.29539	-9.04478
-0.2835	-12.6638	-5.21276	-8.93828
-0.283	-12.5081	-5.0201	-8.76408
-0.2825	-12.6774	-5.19963	-8.93854
-0.282	-12.3876	-4.89545	-8.6415
-0.2815	-12.2888	-4.83204	-8.56044
-0.281	-12.0666	-4.64616	-8.3564
-0.2805	-11.5458	-4.09944	-7.82262
-0.28	-11.7335	-4.29398	-8.01372
-0.2795	-11.1805	-3.76639	-7.47342
-0.279	-11.7054	-4.2838	-7.99461
-0.2785	-11.0193	-3.68033	-7.3498
-0.278	-10.8474	-3.50694	-7.17717
-0.2775	-11.291	-3.90655	-7.59879
-0.277	-10.8518	-3.48901	-7.17039
-0.2765	-10.8461	-3.46824	-7.15716
-0.276	-10.9306	-3.53624	-7.23345
-0.2755	-11.0815	-3.69708	-7.3893
-0.275	-11.0076	-3.62629	-7.31693
-0.2745	-10.7531	-3.36664	-7.05987
-0.274	-10.6535	-3.30253	-6.97799
-0.2735	-10.8263	-3.52004	-7.17316
-0.273	-10.8726	-3.52441	-7.19853
-0.2725	-10.1759	-2.79125	-6.4836
-0.272	-10.9691	-3.60668	-7.28788
-0.2715	-10.3737	-2.99764	-6.68567
-0.271	-10.5043	-3.08279	-6.79356
-0.2705	-10.3816	-2.97589	-6.67877
-0.27	-10.0262	-2.63892	-6.33256
-0.2695	-9.66836	-2.24719	-5.95778
-0.269	-9.75262	-2.33383	-6.04322
-0.2685	-9.00599	-1.59906	-5.30253
-0.268	-8.79323	-1.33931	-5.06627
-0.2675	-9.03002	-1.58524	-5.30763
-0.267	-8.77692	-1.31806	-5.04749
-0.2665	-8.105	-0.635321	-4.37016
-0.266	-7.75455	-0.275162	-4.01486
-0.2655	-8.33673	-0.838271	-4.5875
-0.265	-8.49181	-0.990857	-4.74134
-0.2645	-8.07004	-0.568728	-4.31938
-0.264	-8.14327	-0.609487	-4.37638
-0.2635	-8.68511	-1.16079	-4.92295
-0.263	-8.67717	-1.147	-4.91209
-0.2625	-8.29718	-0.800478	-4.54883
-0.262	-8.62647	-1.08771	-4.85709
-0.2615	-8.43768	-0.884867	-4.66127
-0.261	-8.40439	-0.889948	-4.64717
-0.2605	-9.44257	-1.87042	-5.65649
-0.26	-8.2768	-0.715306	-4.49605
-0.2595	-8.77221	-1.21616	-4.99419
-0.259	-8.71478	-1.13736	-4.92607
-0.2585	-8.22683	-0.650923	-4.43887
-0.258	-8.55364	-0.968326	-4.76098
-0.2575	-8.17276	-0.551888	-4.36232
-0.257	-8.2945	-0.669196	-4.48185
-0.2565	-8.79143	-1.15987	-4.97565
-0.256	-8.40309	-0.7818	-4.59245
-0.2555	-7.82636	-0.153129	-3.98974
-0.255	-7.83635	-0.201637	-4.01899
-0.2545	-8.25078	-0.603539	-4.42716
-0.254	-7.31033	0.331657	-3.48934
-0.2535	-7.47793	0.202562	-3.63768
-0.253	-7.47507	0.191244	-3.64191
-0.2525	-7.60552	0.0795964	-3.76296
-0.252	-7.80366	-0.131742	-3.9677
-0.2515	-7.94161	-0.271793	-4.1067
-0.251	-7.95212	-0.284075	-4.1181
-0.2505	-7.5182	0.135261	-3.69147
-0.25	-7.71111	-0.0245072	-3.86781
-0.2495	-7.83388	-0.184828	-4.00935
-0.249	-7.92372	-0.212059	-4.06789
-0.2485	-7.44161	0.263044	-3.58928
-0.248	-7.31399	0.398576	-3.45771
-0.2475	-6.99217	0.770098	-3.11104
-0.247	-7.41227	0.352701	-3.52978
-0.2465	-6.76253	1.02193	-2.8703
-0.246	-7.01877	0.75355	-3.13261
-0.2455	-6.26	1.53661	-2.3617
-0.245	-6.26322	1.5527	-2.35526
-0.2445	-6.41834	1.38911	-2.51462
-0.244	-6.35457	1.49201	-2.43128
-0.2435	-6.84252	0.9976	-2.92246
-0.243	-5.62457	2.15845	-1.73306
-0.2425	-5.5818	2.2344	-1.6737
-0.242	-5.54047	2.32461	-1.60793
-0.2415	-5.05847	2.72437	-1.16705
-0.241	-4.20854	3.5967	-0.30592
-0.2405	-3.99533	3.79104	-0.102148
-0.24	-4.61575	3.20379	-0.70598
-0.2395	-3.71237	4.10918	0.198403
-0.239	-3.53363	4.2899	0.378131
-0.2385	-3.59792	4.2412	0.321641
-0.238	-2.49069	5.3282	1.41875
-0.2375	-2.57587	5.27535	1.34974
-0.237	-2.13514	5.67784	1.77135
-0.2365	-2.11578	5.72522	1.80472
-0.236	-1.27577	6.5584	2.64131
-0.2355	-1.25713	6.60402	2.67345
-0.235	-1.29536	6.48934	2.59699
-0.2345	-1.34756	6.49182	2.57213
-0.234	-0.902635	6.89378	2.99557
-0.2335	-0.681865	7.11418	3.21616
-0.233	-0.624883	7.21449	3.2948
-0.2325	-0.968379	6.84099	2.9363
-0.232	-0.162598	7.61876	3.72808
-0.2315	-0.323316	7.4221	3.54939
-0.231	-0.368592	7.39363	3.51252
-0.2305	-1.05966	6.71153	2.82594
-0.23	-0.47061	7.33008	3.42973
-0.2295	-0.451185	7.35183	3.45032
-0.229	-0.260229	7.53536	3.63757
-0.2285	-0.123011	7.62541	3.7512
-0.228	-0.578875	7.21603	3.31858
-0.2275	-0.664902	7.10805	3.22157
-0.227	-0.61254	7.21345	3.30045
-0.2265	-0.723409	7.07046	3.17352
-0.226	-0.226445	7.62135	3.69745
-0.2255	-0.00520901	7.81144	3.90311
-0.225	-0.155843	7.67306	3.75861
-0.2245	-0.21407	7.61614	3.70104
-0.224	-0.310726	7.4678	3.57854
-0.2235	-0.40914	7.41396	3.50241
-0.223	0.0316182	7.89965	3.96563
-0.2225	-0.147037	7.66616	3.75956
-0.222	-0.0461357	7.8078	3.88083
-0.2215	0.0158715	7.84381	3.92984
-0.221	0.333235	8.20229	4.26776
-0.2205	0.895482	8.773	4.83424
-0.22	0.151188	8.03283	4.09201
-0.2195	0.225323	8.13775	4.18153
-0.219	-0.0167627	7.89957	3.9414
-0.2185	-0.0760325	7.88797	3.90597
-0.218	-0.0620863	7.9284	3.93315
-0.2175	-0.07136	7.89584	3.91224
-0.217	-0.184269	7.80073	3.80823
-0.2165	0.406381	8.44851	4.42745
-0.216	0.232281	8.21189	4.22209
-0.2155	0.77897	8.82031	4.79964
-0.215	0.795034	8.83419	4.81461
-0.2145	0.537952	8.65872	4.59833
-0.214	1.53099	9.63099	5.58099
-0.2135	1.04336	9.1682	5.10578
-0.213	1.49704	9.66538	5.58121
-0.2125	0.969456	9.11543	5.04244
-0.212	1.31256	9.44196	5.37726
-0.2115	1.18719	9.35848	5.27284
-0.211	1.26274	9.45172	5.35723
-0.2105	1.88404	10.0482	5.96613
-0.21	1.315	9.55551	5.43525
-0.2095	1.3543	9.58602	5.47016
-0.209	1.44804	9.71696	5.5825
-0.2085	2.07956	10.3736	6.22659
-0.208	1.63714	9.90592	5.77153
-0.2075	1.92579	10.1933	6.05957
-0.207	2.06418	10.3017	6.18294
-0.2065	1.64157	9.89471	5.76814
-0.206	2.07317	10.2998	6.1865
-0.2055	2.61781	10.8392	6.72849
-0.205	2.23595	10.4028	6.31935
-0.2045	1.9193	10.1153	6.01728
-0.204	2.61618	10.7854	6.70079
-0.2035	2.54163	10.679	6.61031
-0.203	2.87518	11.0283	6.95176
-0.2025	2.72007	10.8416	6.78085
-0.202	3.61041	11.714	7.66221
-0.2015	2.90009	10.9346	6.91734
-0.201	3.57013	11.5739	7.57201
-0.2005	3.59578	11.543	7.5694
-0.2	3.42678	11.3635	7.39512
-0.1995	3.35831	11.2756	7.31694
-0.199	3.69067	11.6102	7.65045
-0.1985	3.64573	11.5167	7.58122
-0.198	4.024	11.8931	7.95855
-0.1975	3.26373	11.0573	7.16052
-0.197	3.95298	11.7496	7.85131
-0.1965	4.41517	12.1965	8.30585
-0.196	3.7388	11.5276	7.6332
-0.1955	3.31385	11.0881	7.20099
-0.195	3.75282	11.5072	7.62999
-0.1945	3.77336	11.5586	7.66597
-0.194	3.57169	11.3658	7.46877
-0.1935	3.58895	11.3559	7.47242
-0.193	3.33453	11.1176	7.22604
-0.1925	3.14921	10.9236	7.03639
-0.192	2.21412	10.0013	6.10772
-0.1915	2.75476	10.5319	6.64332
-0.191	3.12378	10.9521	7.03794
-0.1905	1.77293	9.60768	5.69031
-0.19	1.80179	9.61325	5.70752
-0.1895	2.09278	9.92553	6.00915
-0.189	1.56485	9.4146	5.48972
-0.1885	1.89386	9.7814	5.83763
-0.188	1.64065	9.51785	5.57925
-0.1875	1.06148	8.966	5.01374
-0.187	1.1717	9.08527	5.12848
-0.1865	1.20959	9.15327	5.18143
-0.186	1.34911	9.34185	5.34548
-0.1855	1.33526	9.35861	5.34693
-0.185	0.724049	8.74662	4.73533
-0.1845	1.45079	9.49942	5.47511
-0.184	0.410625	8.53835	4.47449
-0.1835	0.939344	9.10653	5.02294
-0.183	0.496998	8.69738	4.59719
-0.1825	0.0251934	8.21495	4.12007
-0.182	-0.350148	7.91615	3.783
-0.1815	-0.526267	7.77664	3.62519
-0.181	-0.928352	7.38446	3.22806
-0.1805	-0.688973	7.63678	3.4739
-0.18	-2.01018	6.39863	2.19423
-0.1795	-2.46238	5.94136	1.73949
-0.179	-3.16223	5.31289	1.07533
-0.1785	-3.36192	5.12715	0.882613
-0.178	-3.79638	4.76068	0.482148
-0.1775	-3.89586	4.67264	0.388392
-0.177	-3.8431	4.76222	0.459562
-0.1765	-4.68409	3.92978	-0.377153
-0.176	-5.81905	2.84317	-1.48794
-0.1755	-6.06783	2.54531	-1.76126
-0.175	-5.44632	3.21384	-1.11624
-0.1745	-5.89822	2.74495	-1.57664
-0.174	-5.71827	2.94322	-1.38752
-0.1735	-5.64325	3.02477	-1.30924
-0.173	-6.10015	2.58597	-1.75709
-0.1725	-6.50015	2.15013	-2.17501
-0.172	-6.5836	2.08123	-2.25118
-0.1715	-6.72084	1.92341	-2.39871
-0.171	-6.82383	1.81231	-2.50576
-0.1705	-6.65893	1.98032	-2.3393
-0.17	-6.84989	1.76961	-2.54014
-0.1695	-7.23316	1.38475	-2.92421
-0.169	-6.9313	1.60622	-2.66254
-0.1685	-7.45811	1.06152	-3.19829
-0.168	-7.83297	0.688017	-3.57247
-0.1675	-7.75396	0.740405	-3.50678
-0.167	-7.47449	0.930062	-3.27222
-0.1665	-7.74307	0.647651	-3.54771
-0.166	-7.45786	0.879133	-3.28936
-0.1655	-8.12482	0.178007	-3.9734
-0.165	-7.92019	0.321868	-3.79916
-0.1645	-8.42305	-0.162399	-4.29273
-0.164	-9.09161	-0.893731	-4.99267
-0.1635	-8.58321	-0.412748	-4.49798
-0.163	-8.97012	-0.862597	-4.91636
-0.1625	-9.39555	-1.29816	-5.34685
-0.162	-9.38918	-1.31079	-5.34998
-0.1615	-9.75486	-1.70938	-5.73212
-0.161	-9.60549	-1.6433	-5.6244
-0.1605	-10.3598	-2.43645	-6.39814
-0.16	-9.79928	-1.88251	-5.8409
-0.1595	-10.5766	-2.67505	-6.62582
-0.159	-10.4734	-2.60533	-6.53939
-0.1585	-11.358	-3.46348	-7.41076
-0.158	-11.2603	-3.45101	-7.35566
-0.1575	-11.6818	-3.87706	-7.77945
-0.157	-11.0832	-3.3333	-7.20825
-0.1565	-12.1643	-4.4441	-8.3042
-0.156	-12.4575	-4.70911	-8.58333
-0.1555	-12.1045	-4.42892	-8.26669
-0.155	-12.6423	-4.89397	-8.76815
-0.1545	-13.2039	-5.54088	-9.3724
-0.154	-13.3841	-5.73954	-9.56183
-0.1535	-13.5219	-5.91475	-9.71835
-0.153	-13.5866	-6.03778	-9.8122
-0.1525	-13.727	-6.16712	-9.94706
-0.152	-13.8212	-6.2635	-10.0424
-0.1515	-14.3876	-6.84636	-10.617
-0.151	-14.7118	-7.18242	-10.9471
-0.1505	-14.8674	-7.30011	-11.0838
-0.15	-14.7953	-7.27104	-11.0332
-0.1495	-14.9914	-7.4531	-11.2222
-0.149	-15.0485	-7.5432	-11.2959
-0.1485	-14.6886	-7.20639	-10.9475
-0.148	-15.6725	-8.17942	-11.926
-0.1475	-15.6497	-8.19291	-11.9213
-0.147	-15.5708	-8.12565	-11.8482
-0.1465	-15.3285	-7.87207	-11.6003
-0.146	-15.8598	-8.42903	-12.1444
-0.1455	-15.3604	-7.92906	-11.6447
-0.145	-15.9985	-8.60759	-12.3031
-0.1445	-15.7869	-8.37673	-12.0818
-0.144	-15.5585	-8.14979	-11.8541
-0.1435	-15.4915	-8.08676	-11.7891
-0.143	-15.0586	-7.66125	-11.3599
-0.1425	-15.6255	-8.22119	-11.9233
-0.142	-15.5321	-8.15591	-11.844
-0.1415	-15.856	-8.47579	-12.1659
-0.141	-15.6406	-8.24792	-11.9443
-0.1405	-15.1748	-7.80548	-11.4901
-0.14	-15.8367	-8.50143	-12.1691
-0.1395	-16.4449	-9.08015	-12.7625
-0.139	-16.4912	-9.10314	-12.7972
-0.1385	-16.8657	-9.47571	-13.1707
-0.138	-16.7047	-9.32085	-13.0128
-0.1375	-16.6223	-9.20326	-12.9128
-0.137	-17.0839	-9.66075	-13.3723
-0.1365	-17.5504	-10.1018	-13.8261
-0.136	-17.5037	-10.0119	-13.7578
-0.1355	-17.6165	-10.1525	-13.8845
-0.135	-17.8567	-10.3508	-14.1037
-0.1345	-17.9665	-10.4522	-14.2094
-0.134	-18.6921	-11.194	-14.9431
-0.1335	-17.7476	-10.2109	-13.9793
-0.133	-18.1861	-10.6488	-14.4174
-0.1325	-18.7958	-11.3049	-15.0504
-0.132	-18.778	-11.2527	-15.0153
-0.1315	-19.2099	-11.6483	-15.4291
-0.131	-19.0885	-11.5128	-15.3007
-0.1305	-18.7669	-11.1685	-14.9677
-0.13	-18.6382	-11.0787	-14.8585
-0.1295	-18.8942	-11.2723	-15.0832
-0.129	-18.8123	-11.2724	-15.0423
-0.1285	-19.7695	-12.1662	-15.9679
-0.128	-19.0997	-11.5298	-15.3148
-0.1275	-19.2374	-11.703	-15.4702
-0.127	-19.6878	-12.1145	-15.9012
-0.1265	-19.0471	-11.4798	-15.2634
-0.126	-19.784	-12.1874	-15.9857
-0.1255	-20.1816	-12.6175	-16.3995
-0.125	-20.1512	-12.6121	-16.3816
-0.1245	-20.2993	-12.7501	-16.5247
-0.124	-19.7547	-12.2035	-15.9791
-0.1235	-20.8182	-13.2747	-17.0465
-0.123	-20.0968	-12.5593	-16.328
-0.1225	-20.407	-12.8447	-16.6258
-0.122	-20.7981	-13.2424	-17.0203
-0.1215	-20.2651	-12.7175	-16.4913
-0.121	-20.1934	-12.645	-16.4192
-0.1205	-19.9744	-12.4394	-16.2069
-0.12	-20.8638	-13.2644	-17.0641
-0.1195	-20.2907	-12.722	-16.5064
-0.119	-20.1174	-12.5368	-16.3271
-0.1185	-19.6197	-12.0914	-15.8556
-0.118	-20.2725	-12.6676	-16.4701
-0.1175	-20.666	-13.077	-16.8715
-0.117	-20.302	-12.6886	-16.4953
-0.1165	-19.8162	-12.2361	-16.0262
-0.116	-19.895	-12.3121	-16.1036
-0.1155	-20.1943	-12.6228	-16.4085
-0.115	-20.1256	-12.5053	-16.3154
-0.1145	-20.4229	-12.8074	-16.6152
-0.114	-19.9272	-12.3832	-16.1552
-0.1135	-20.0875	-12.5038	-16.2956
-0.113	-20.0905	-12.5387	-16.3146
-0.1125	-20.3486	-12.7859	-16.5673
-0.112	-20.2981	-12.7724	-16.5353
-0.1115	-19.6729	-12.1262	-15.8996
-0.111	-19.7214	-12.1913	-15.9563
-0.1105	-19.2948	-11.7331	-15.514
-0.11	-19.2941	-11.775	-15.5346
-0.1095	-19.1083	-11.6033	-15.3558
-0.109	-19.3521	-11.7905	-15.5713
-0.1085	-19.0437	-11.5063	-15.275
-0.108	-19.4273	-11.8769	-15.6521
-0.1075	-18.9971	-11.4953	-15.2462
-0.107	-19.0571	-11.5285	-15.2928
-0.1065	-19.436	-11.8803	-15.6582
-0.106	-18.9605	-11.4201	-15.1903
-0.1055	-18.6915	-11.1483	-14.9199
-0.105	-19.0432	-11.5052	-15.2742
-0.1045	-19.2986	-11.7688	-15.5337
-0.104	-19.5067	-11.9863	-15.7465
-0.1035	-19.2409	-11.7083	-15.4746
-0.103	-19.7299	-12.1536	-15.9417
-0.1025	-19.4592	-11.8227	-15.641
-0.102	-19.5982	-12.0155	-15.8068
-0.1015	-20.0338	-12.4237	-16.2288
-0.101	-20.2961	-12.6643	-16.4802
-0.1005	-19.6481	-12.0713	-15.8597
-0.1	-19.8349	-12.262	-16.0485
-0.0995	-20.0345	-12.4633	-16.2489
-0.099	-20.3833	-12.807	-16.5951
-0.0985	-19.2844	-11.7235	-15.504
-0.098	-19.7416	-12.1517	-15.9466
-0.0975	-20.0483	-12.496	-16.2721
-0.097	-18.9695	-11.4391	-15.2043
-0.0965	-19.6409	-12.0641	-15.8525
-0.096	-19.0077	-11.4686	-15.2382
-0.0955	-19.014	-11.448	-15.231
-0.095	-18.4288	-10.887	-14.6579
-0.0945	-19.0196	-11.5109	-15.2653
-0.094	-17.4727	-9.93708	-13.7049
-0.0935	-18.4992	-10.9655	-14.7324
-0.093	-17.4223	-9.92647	-13.6744
-0.0925	-17.4225	-9.87361	-13.6481
-0.092	-17.9452	-10.418	-14.1816
-0.0915	-17.1937	-9.68846	-13.4411
-0.091	-17.2358	-9.71701	-13.4764
-0.0905	-16.9482	-9.44057	-13.1944
-0.09	-17.1056	-9.639	-13.3723
-0.0895	-17.4076	-9.97773	-13.6927
-0.089	-16.9444	-9.48494	-13.2146
-0.0885	-17.3255	-9.94793	-13.6367
-0.088	-16.606	-9.23363	-12.9198
-0.0875	-16.5514	-9.17659	-12.864
-0.087	-16.5035	-9.17362	-12.8386
-0.0865	-16.5993	-9.28592	-12.9426
-0.086	-16.5323	-9.25582	-12.894
-0.0855	-16.5638	-9.31755	-12.9407
-0.085	-16.3604	-9.1404	-12.7504
-0.0845	-16.2337	-9.08683	-12.6603
-0.084	-16.2113	-9.0059	-12.6086
-0.0835	-15.934	-8.7798	-12.3569
-0.083	-15.8032	-8.62118	-12.2122
-0.0825	-15.0823	-7.98181	-11.532
-0.082	-15.7282	-8.5899	-12.159
-0.0815	-15.5581	-8.4311	-11.9946
-0.081	-16.0482	-8.9154	-12.4818
-0.0805	-15.6076	-8.48974	-12.0487
-0.08	-15.1765	-8.06934	-11.6229
-0.0795	-15.581	-8.47666	-12.0288
-0.079	-16.2333	-9.10527	-12.6693
-0.0785	-16.0211	-8.88726	-12.4542
-0.078	-16.3122	-9.17429	-12.7433
-0.0775	-15.591	-8.47046	-12.0307
-0.077	-15.4075	-8.30474	-11.8561
-0.0765	-15.6445	-8.54589	-12.0952
-0.076	-15.3484	-8.20086	-11.7746
-0.0755	-15.1229	-7.98344	-11.5532
-0.075	-14.7645	-7.6055	-11.185
-0.0745	-14.4329	-7.23869	-10.8358
-0.074	-14.1151	-6.96337	-10.5392
-0.0735	-13.7683	-6.63438	-10.2013
-0.073	-13.5128	-6.36828	-9.94052
-0.0725	-12.8977	-5.79123	-9.34447
-0.072	-12.8318	-5.64035	-9.23606
-0.0715	-12.3602	-5.20001	-8.78013
-0.071	-12.4135	-5.28135	-8.84741
-0.0705	-11.912	-4.70825	-8.31014
-0.07	-11.9396	-4.77461	-8.3571
-0.0695	-10.5447	-3.3388	-6.94174
-0.069	-10.1307	-2.93846	-6.53459
-0.0685	-10.3383	-3.16934	-6.75382
-0.068	-10.2978	-3.15899	-6.72842
-0.0675	-10.571	-3.46214	-7.01656
-0.067	-10.5423	-3.39752	-6.96989
-0.0665	-10.2302	-3.14442	-6.68731
-0.066	-10.2907	-3.21067	-6.7507
-0.0655	-9.75885	-2.66211	-6.21048
-0.065	-10.4614	-3.32502	-6.89321
-0.0645	-10.5521	-3.47333	-7.0127
-0.064	-10.4007	-3.32859	-6.86465
-0.0635	-10.1097	-2.94766	-6.52866
-0.063	-10.5469	-3.38885	-6.96787
-0.0625	-10.2648	-3.1463	-6.70554
-0.062	-10.6086	-3.49711	-7.05287
-0.0615	-10.3738	-3.19009	-6.78194
-0.061	-9.81235	-2.65695	-6.23465
-0.0605	-9.1117	-1.97644	-5.54407
-0.06	-8.6436	-1.47747	-5.06054
-0.0595	-8.63579	-1.51229	-5.07404
-0.059	-7.57551	-0.392683	-3.9841
-0.0585	-7.25839	-0.0539122	-3.65615
-0.058	-6.17763	0.994285	-2.59167
-0.0575	-6.44272	0.790887	-2.82592
-0.057	-4.63877	2.59094	-1.02392
-0.0565	-4.72807	2.50904	-1.10951
-0.056	-4.7155	2.52828	-1.09361
-0.0555	-4.32169	2.95127	-0.685212
-0.055	-3.60871	3.70162	0.0464538
-0.0545	-3.09474	4.17037	0.537817
-0.054	-2.71568	4.60078	0.942552
-0.0535	-2.85098	4.45736	0.803189
-0.053	-2.26619	5.07416	1.40399
-0.0525	-2.44626	4.89466	1.2242
-0.052	-1.86169	5.48202	1.81016
-0.0515	-2.56459	4.81636	1.12588
-0.051	-2.78464	4.63258	0.923971
-0.0505	-2.42041	4.97278	1.27619
-0.05	-2.38415	5.04388	1.32986
-0.0495	-2.12512	5.31966	1.59727
-0.049	-2.382	5.09799	1.358
-0.0485	-2.10336	5.40946	1.65305
-0.048	-1.37142	6.11608	2.37233
-0.0475	-1.51367	5.99978	2.24306
-0.047	-1.04516	6.43537	2.69511
-0.0465	-1.1482	6.35497	2.60339
-0.046	-1.1818	6.33197	2.57509
-0.0455	-1.3574	6.14058	2.39159
-0.045	-0.823907	6.75406	2.96508
-0.0445	-0.746224	6.82824	3.04101
-0.044	-0.287206	7.27401	3.4934
-0.0435	-0.573042	7.03627	3.23162
-0.043	-0.820547	6.81707	2.99826
-0.0425	-0.124537	7.56	3.71773
-0.042	-0.884173	6.82715	2.97149
-0.0415	0.0310312	7.7596	3.89531
-0.041	0.0442944	7.77943	3.91186
-0.0405	0.132103	7.91471	4.02341
-0.04	0.0099272	7.82855	3.91924
-0.0395	-0.332941	7.51908	3.59307
-0.039	-0.217267	7.64985	3.71629
-0.0385	-0.275634	7.59202	3.65819
-0.038	0.0204055	7.93736	3.97888
-0.0375	0.461616	8.37837	4.41999
-0.037	0.835361	8.83302	4.83419
-0.0365	0.70163	8.72975	4.71569
-0.036	1.27267	9.34674	5.30971
-0.0355	2.03571	10.1429	6.08928
-0.035	2.95253	11.0687	7.01063
-0.0345	3.35984	11.5209	7.44035
-0.034	3.85332	12.0411	7.94721
-0.0335	4.35653	12.5671	8.46183
-0.033	5.38444	13.6731	9.52875
-0.0325	6.12027	14.4273	10.2738
-0.032	6.84213	15.1891	11.0156
-0.0315	7.50694	15.9366	11.7217
-0.031	7.82995	16.2616	12.0458
-0.0305	8.66678	17.1363	12.9015
-0.03	8.53823	17.0556	12.7969
-0.0295	8.93033	17.4133	13.1718
-0.029	8.60853	17.1656	12.887
-0.0285	8.48823	17.1258	12.807
-0.028	7.99463	16.6349	12.3148
-0.0275	7.37857	16.0274	11.703
-0.027	7.01592	15.7422	11.3791
-0.0265	7.02336	15.7409	11.3821
-0.026	6.95793	15.6571	11.3075
-0.0255	6.51614	15.2761	10.8961
-0.025	5.68421	14.439	10.0616
-0.0245	6.55299	15.3779	10.9654
-0.024	6.41573	15.2635	10.8396
-0.0235	6.86668	15.7408	11.3037
-0.023	6.752	15.6444	11.1982
-0.0225	7.38533	16.3391	11.8622
-0.022	7.71887	16.6906	12.2047
-0.0215	8.28985	17.2659	12.7779
-0.021	9.37765	18.3999	13.8888
-0.0205	10.4257	19.4529	14.9393
-0.02	11.6221	20.6661	16.1441
-0.0195	12.2055	21.3138	16.7597
-0.019	13.9674	23.0628	18.5151
-0.0185	15.2014	24.3521	19.7767
-0.018	15.8585	24.9572	20.4079
-0.0175	16.2282	25.353	20.7906
-0.017	17.8145	26.9912	22.4029
-0.0165	16.1356	25.3034	20.7195
-0.016	16.5912	25.7691	21.1802
-0.0155	15.4431	24.5703	20.0067
-0.015	14.2874	23.425	18.8562
-0.0145	12.9276	22.0278	17.4777
-0.014	11.6113	20.6792	16.1452
-0.0135	10.9093	20.0196	15.4645
-0.013	9.75735	18.8496	14.3035
-0.0125	9.82368	18.9061	14.3649
-0.012	9.6478	18.7021	14.1749
-0.0115	9.17372	18.2228	13.6983
-0.011	9.70137	18.7472	14.2243
-0.0105	10.0652	19.1344	14.5998
-0.01	10.489	19.5047	14.9968
-0.0095	11.5962	20.5858	16.091
-0.009	12.3406	21.3817	16.8612
-0.0085	13.7297	22.7242	18.227
-0.008	15.2611	24.289	19.775
-0.0075	17.5477	26.5147	22.0312
-0.007	20.3768	29.3789	24.8778
-0.0065	23.4334	32.474	27.9537
-0.006	26.259	35.3171	30.788
-0.0055	28.658	37.7252	33.1916
-0.005	29.709	38.7401	34.2246
-0.0045	29.3402	38.3989	33.8695
-0.004	28.5257	37.6127	33.0692
-0.0035	26.2343	35.3	30.7672
-0.003	21.9684	31.0381	26.5032
-0.0025	17.1029	26.1276	21.6153
-0.002	12.1041	21.1437	16.6239
-0.0015	6.73444	15.7642	11.2493
-0.001	2.7333	11.7773	7.25531
[truncated: 2,002 more rows]

## Sheet: 2C
Upper Left							Lower Left						Upper Right						Upper Right
Low	High	Mean					Incorrect	Correct	Mean				Low	High	Mean				Incorrect	Correct	Mean
0.222222	0.307692	0.256111	0.300585				0.00732422	0.00871394	0.258378	0.288462			1.05134	1.1744	0.756536	1.07789			0.948066	1.20719	0.830932	1.03909
0.0686275	0.0326087						0.00651042	0.00214041					0.20622	0.508064					0.0563825	0.445685
0.29	0.269231						0.0320946	0.0372596					0.754903	0.981374					0.711477	0.955655
0.221154	0.293478						0.065	0.0625					1.25843	1.19415					0.858847	1.61306
0.392157	0.409091						0.189189	0.206897					0.722884	1.36915					0.86496	1.12252
0.357143	0.414634						0.403226	0.372881					0.758168	0.947138					0.803018	0.865921

## Sheet: 3A upper panel
X	Y-mean	mean+SEM	mean-SEM			Z Value
-0.25	0.225516	0.237344	0.213687			0.135046	0.128551	0.130031	0.131063	0.132379	0.133811	0.139517	0.141519	0.142768	0.145411	0.141899	0.138665	0.136143	0.135934	0.135601	0.133408	0.13385	0.135171	0.126735	0.127696	0.130732	0.128633	0.131675	0.136712	0.14342	0.150407	0.147559	0.145484	0.146048	0.141222	0.148169	0.156556	0.156145	0.15758	0.161119	0.163937	0.16687	0.170399	0.162178	0.157539	0.148719	0.151044	0.150708	0.132622
-0.239583	0.223399	0.234445	0.212353			0.150961	0.14782	0.148796	0.150471	0.153281	0.15285	0.159431	0.162483	0.161609	0.162094	0.158953	0.156435	0.155701	0.155978	0.153822	0.152274	0.150586	0.149566	0.140956	0.140727	0.141517	0.141412	0.144349	0.147277	0.153595	0.157582	0.154446	0.152482	0.153916	0.150742	0.160552	0.167897	0.16988	0.174299	0.180135	0.18481	0.185972	0.187302	0.178479	0.173307	0.165265	0.166096	0.164459	0.146635
-0.229167	0.223052	0.234117	0.211986			0.164316	0.163345	0.164906	0.17013	0.175981	0.178109	0.183702	0.186322	0.185701	0.184788	0.182056	0.179804	0.178706	0.178586	0.176512	0.175498	0.174571	0.168707	0.15657	0.157384	0.15605	0.155082	0.158348	0.163697	0.166741	0.167401	0.166994	0.16377	0.165718	0.165021	0.176355	0.183413	0.186604	0.191907	0.199606	0.204222	0.200574	0.203367	0.19577	0.188893	0.181124	0.180897	0.179214	0.161965
-0.21875	0.224785	0.237407	0.212163			0.180725	0.18164	0.185989	0.192956	0.196428	0.198495	0.201078	0.203095	0.202649	0.201426	0.197482	0.196038	0.195437	0.195946	0.195843	0.194896	0.193793	0.187029	0.174869	0.176587	0.174571	0.171228	0.173541	0.179863	0.181924	0.181856	0.18098	0.17732	0.181812	0.184958	0.193529	0.200689	0.206723	0.212344	0.220364	0.225018	0.222189	0.226753	0.217679	0.210348	0.202688	0.198837	0.194397	0.17786
-0.208333	0.226072	0.239246	0.212897			0.19468	0.196044	0.201506	0.208273	0.21136	0.212943	0.215428	0.215049	0.21451	0.212507	0.207494	0.206039	0.20401	0.206041	0.210158	0.208276	0.207732	0.202841	0.190044	0.190324	0.190986	0.189575	0.188885	0.195893	0.197503	0.196474	0.196227	0.191518	0.197241	0.200791	0.209148	0.215371	0.221916	0.226085	0.231917	0.235979	0.234878	0.242296	0.235072	0.229096	0.220409	0.215352	0.208632	0.194631
-0.197917	0.226917	0.239598	0.214235			0.209176	0.210039	0.214955	0.220385	0.221334	0.221995	0.222445	0.218915	0.216535	0.214049	0.207703	0.207292	0.204528	0.209504	0.219985	0.220133	0.221957	0.21972	0.207959	0.209409	0.210319	0.207698	0.205313	0.213702	0.216191	0.215878	0.213939	0.207471	0.211839	0.215733	0.224742	0.227809	0.232952	0.237255	0.240003	0.241781	0.241706	0.250028	0.246142	0.240776	0.232563	0.227105	0.221767	0.209043
-0.1875	0.227083	0.239842	0.214325			0.20824	0.209366	0.212489	0.216004	0.216971	0.214498	0.216144	0.2117	0.208534	0.207759	0.201978	0.200432	0.199136	0.204511	0.215383	0.218142	0.221964	0.218655	0.209322	0.211342	0.213225	0.210234	0.206661	0.215361	0.218038	0.216245	0.212254	0.204602	0.207639	0.211406	0.218617	0.218859	0.223754	0.22718	0.229096	0.230154	0.232551	0.239733	0.236747	0.233457	0.227173	0.223449	0.219512	0.205665
-0.177083	0.227224	0.240194	0.214254			0.205962	0.207269	0.21211	0.214729	0.216141	0.214934	0.215615	0.209629	0.208634	0.209849	0.205036	0.203613	0.203036	0.20843	0.218135	0.219726	0.223454	0.219003	0.209576	0.210409	0.211893	0.207828	0.20303	0.211043	0.210822	0.207859	0.206558	0.199638	0.19917	0.202017	0.207639	0.20892	0.215931	0.223007	0.224005	0.224656	0.225771	0.233679	0.229749	0.227226	0.222996	0.219719	0.215124	0.199926
-0.166667	0.227975	0.24064	0.215311			0.21085	0.211927	0.216605	0.218202	0.220366	0.223001	0.225225	0.220872	0.220064	0.218752	0.21373	0.213359	0.214827	0.220414	0.229079	0.231336	0.233397	0.226542	0.218316	0.217731	0.219319	0.214343	0.209171	0.215571	0.213077	0.209035	0.206648	0.199228	0.198405	0.201561	0.204351	0.205807	0.214244	0.222515	0.224757	0.224217	0.224467	0.232676	0.231631	0.228641	0.224932	0.219423	0.213929	0.199601
-0.15625	0.228018	0.240498	0.215537			0.212226	0.212656	0.215723	0.217009	0.220181	0.223682	0.225368	0.221967	0.223794	0.221768	0.222453	0.223729	0.226686	0.232309	0.238838	0.241673	0.2416	0.234126	0.225787	0.222725	0.21993	0.213772	0.206506	0.212919	0.212364	0.210174	0.206802	0.19823	0.197494	0.201095	0.204107	0.204497	0.213371	0.221633	0.223541	0.221278	0.218804	0.227071	0.229062	0.227521	0.222719	0.217897	0.21117	0.196853
-0.145833	0.226351	0.239035	0.213667			0.219232	0.215637	0.217582	0.218375	0.221363	0.225526	0.227303	0.223338	0.226834	0.225244	0.228676	0.232473	0.235593	0.241112	0.245385	0.246826	0.245705	0.239722	0.230804	0.227764	0.223721	0.218774	0.210154	0.216844	0.215576	0.214467	0.21259	0.205409	0.203448	0.206818	0.208354	0.206657	0.214522	0.222459	0.22458	0.222449	0.221724	0.229547	0.231681	0.232653	0.228178	0.22096	0.214119	0.201493
-0.135417	0.225871	0.240034	0.211709			0.221827	0.216295	0.217923	0.22014	0.224369	0.228911	0.228365	0.223344	0.224894	0.222554	0.226115	0.229913	0.232416	0.237131	0.239347	0.240914	0.240143	0.236077	0.228966	0.227954	0.225181	0.220704	0.214776	0.220141	0.218524	0.218168	0.214499	0.209584	0.208361	0.212219	0.213243	0.211101	0.218779	0.224958	0.225397	0.221941	0.220625	0.227689	0.230257	0.230093	0.226471	0.219986	0.213848	0.202876
-0.125	0.225619	0.241121	0.210118			0.22464	0.218387	0.219053	0.221448	0.225666	0.230564	0.229328	0.225372	0.225969	0.223219	0.226021	0.228453	0.230532	0.23389	0.235878	0.238751	0.240077	0.236034	0.229283	0.226938	0.225203	0.22149	0.216177	0.219228	0.217897	0.218061	0.211147	0.208419	0.207172	0.211953	0.212185	0.210722	0.218639	0.223432	0.222478	0.218526	0.217672	0.224209	0.227798	0.228746	0.226053	0.216738	0.208664	0.199741
-0.114583	0.228633	0.246575	0.210692			0.223972	0.218176	0.219523	0.221283	0.226797	0.229709	0.228079	0.227038	0.228024	0.223591	0.224823	0.227347	0.22743	0.228801	0.231253	0.233466	0.235118	0.233585	0.230508	0.231207	0.227826	0.223566	0.217706	0.217399	0.217019	0.217905	0.210955	0.208394	0.205805	0.205215	0.205651	0.203628	0.208944	0.215724	0.216626	0.214035	0.214177	0.219421	0.226	0.230293	0.228271	0.218587	0.209731	0.199281
-0.104167	0.232159	0.251067	0.213251			0.22159	0.213951	0.213527	0.21565	0.221101	0.226247	0.226015	0.227669	0.22711	0.221963	0.222903	0.226109	0.227536	0.226699	0.228342	0.22845	0.228714	0.226056	0.225764	0.228053	0.224479	0.220236	0.217566	0.217859	0.217094	0.217227	0.209699	0.209249	0.208323	0.205987	0.206278	0.20508	0.208913	0.214839	0.217391	0.216856	0.217572	0.221744	0.229165	0.23497	0.233378	0.223821	0.216389	0.206125
-0.09375	0.233159	0.253639	0.21268			0.226625	0.218144	0.216666	0.219097	0.224476	0.22972	0.229372	0.232622	0.230449	0.224866	0.225554	0.226252	0.228292	0.227879	0.227782	0.227508	0.227274	0.224774	0.224471	0.224947	0.220839	0.215927	0.213251	0.213342	0.211289	0.211917	0.205027	0.205245	0.206726	0.206892	0.208661	0.2087	0.210376	0.21696	0.221704	0.21991	0.221149	0.225405	0.232633	0.238448	0.237035	0.227572	0.22021	0.210407
-0.0833333	0.23402	0.255127	0.212913			0.220517	0.213969	0.214488	0.215871	0.220702	0.226065	0.226369	0.229639	0.225767	0.219957	0.219935	0.219946	0.220388	0.218668	0.220004	0.218465	0.220365	0.220283	0.219349	0.218767	0.211489	0.203671	0.199756	0.199705	0.197444	0.200236	0.193318	0.193938	0.197108	0.201395	0.207438	0.209733	0.211019	0.219246	0.224491	0.222522	0.223708	0.22915	0.236254	0.242748	0.238498	0.225723	0.217734	0.208994
-0.0729167	0.233199	0.252318	0.21408			0.221697	0.215351	0.215234	0.217792	0.221898	0.223648	0.225869	0.228773	0.224821	0.216789	0.217842	0.217473	0.217352	0.213461	0.214635	0.212642	0.212236	0.212542	0.210628	0.211411	0.201852	0.192502	0.188998	0.188318	0.188049	0.192759	0.187712	0.189303	0.194008	0.201604	0.211208	0.213458	0.213258	0.221382	0.227574	0.225108	0.227879	0.232719	0.239602	0.246158	0.24092	0.229344	0.223383	0.214155
-0.0625	0.231913	0.250051	0.213774			0.229222	0.222075	0.220629	0.222856	0.224955	0.224075	0.226169	0.228263	0.225571	0.216049	0.219236	0.220741	0.219136	0.215023	0.217588	0.214848	0.213267	0.213379	0.209809	0.210467	0.200168	0.193751	0.192755	0.194173	0.194022	0.197941	0.193246	0.194603	0.201338	0.210145	0.222663	0.224765	0.223694	0.230326	0.236364	0.236194	0.238858	0.241428	0.245274	0.249743	0.245145	0.234778	0.22828	0.216785
-0.0520833	0.229959	0.247205	0.212712			0.236386	0.230374	0.228272	0.229255	0.230183	0.226915	0.228884	0.228853	0.223987	0.214364	0.217899	0.217135	0.214472	0.211788	0.216371	0.215953	0.215948	0.217118	0.215846	0.215663	0.206347	0.202519	0.202132	0.20207	0.200422	0.203146	0.197719	0.196919	0.203485	0.211607	0.221068	0.222074	0.219692	0.225887	0.233697	0.235587	0.240791	0.242711	0.245341	0.248103	0.245861	0.238677	0.231634	0.222118
-0.0416667	0.228406	0.245075	0.211737			0.238551	0.233972	0.231431	0.232575	0.232746	0.228768	0.230241	0.227653	0.219764	0.209233	0.211991	0.211439	0.209681	0.207344	0.212119	0.214127	0.217166	0.220823	0.221876	0.222775	0.216843	0.213032	0.212172	0.209684	0.207672	0.208886	0.202428	0.200041	0.207523	0.216521	0.221599	0.221749	0.217969	0.224935	0.233503	0.236801	0.241225	0.241628	0.243296	0.245639	0.245991	0.242371	0.236473	0.228564
-0.03125	0.224857	0.239162	0.210552			0.236521	0.234248	0.233985	0.235893	0.234708	0.228873	0.230405	0.229102	0.22108	0.210122	0.21256	0.211803	0.210815	0.210028	0.214882	0.215236	0.218272	0.221857	0.222766	0.222301	0.215762	0.214342	0.212914	0.208556	0.206049	0.207192	0.198822	0.197679	0.204862	0.21514	0.218065	0.216685	0.212575	0.219412	0.225518	0.230216	0.235675	0.235969	0.236533	0.239618	0.242397	0.240009	0.236013	0.230985
-0.0208333	0.225438	0.238504	0.212371			0.238805	0.23617	0.236633	0.240209	0.23914	0.230848	0.232801	0.231981	0.224436	0.21488	0.217299	0.217382	0.217732	0.217147	0.221619	0.222051	0.225678	0.228856	0.226852	0.221967	0.214223	0.212264	0.211506	0.205552	0.202649	0.204874	0.197657	0.195596	0.202913	0.21241	0.215193	0.21348	0.210582	0.217628	0.223305	0.229516	0.23479	0.235319	0.237007	0.240727	0.242528	0.238192	0.234723	0.229807
-0.0104167	0.224624	0.236264	0.212983			0.237182	0.235257	0.235773	0.241321	0.239332	0.230682	0.233752	0.230363	0.223166	0.216137	0.215713	0.215006	0.215833	0.215982	0.222336	0.224158	0.229033	0.23065	0.224759	0.217594	0.210743	0.208924	0.206979	0.202892	0.199116	0.19968	0.194472	0.19545	0.203953	0.214983	0.217988	0.216908	0.213023	0.220003	0.225331	0.230444	0.234659	0.233668	0.235752	0.237229	0.237615	0.232794	0.230055	0.226469
0	0.223315	0.234464	0.212167			0.233911	0.231059	0.231796	0.235663	0.233797	0.227616	0.229203	0.225547	0.218533	0.2146	0.213088	0.2133	0.213631	0.217154	0.223643	0.22532	0.230887	0.231429	0.22227	0.212621	0.205611	0.202125	0.19861	0.194901	0.190601	0.190067	0.186854	0.189628	0.199887	0.212567	0.216519	0.217739	0.21572	0.221497	0.223745	0.227468	0.231427	0.228422	0.22784	0.229268	0.228593	0.224019	0.223077	0.221044
0.0104167	0.224076	0.234034	0.214119			0.234201	0.229597	0.230334	0.235831	0.233629	0.227872	0.230142	0.225379	0.22024	0.218315	0.217821	0.218813	0.219098	0.223807	0.230574	0.232563	0.238274	0.237333	0.228718	0.219503	0.211188	0.207717	0.202049	0.196175	0.190204	0.185824	0.184758	0.190332	0.201043	0.213986	0.217588	0.218615	0.222071	0.228794	0.230138	0.235153	0.236912	0.23395	0.232626	0.234552	0.233582	0.229454	0.226488	0.224419
0.0208333	0.223986	0.23306	0.214912			0.235214	0.229477	0.22675	0.230963	0.228132	0.223655	0.225681	0.221152	0.216644	0.214899	0.211907	0.212577	0.214455	0.221069	0.225679	0.226703	0.231306	0.230889	0.225561	0.219137	0.213437	0.209825	0.206188	0.199796	0.192748	0.187336	0.185378	0.191772	0.201595	0.212454	0.216169	0.21835	0.222439	0.22659	0.228376	0.235161	0.237846	0.235536	0.233899	0.234769	0.234624	0.231176	0.227539	0.227849
0.03125	0.224496	0.233449	0.215543			0.232393	0.225393	0.222027	0.224653	0.222524	0.221353	0.223656	0.219705	0.21326	0.21116	0.209605	0.211012	0.213214	0.220562	0.225537	0.225653	0.229893	0.23141	0.229182	0.22572	0.223001	0.22024	0.217572	0.213594	0.205852	0.200526	0.196923	0.202436	0.211811	0.220896	0.222418	0.224539	0.229541	0.231117	0.232777	0.240449	0.241448	0.237772	0.234182	0.232709	0.232893	0.227684	0.225917	0.228241
0.0416667	0.22657	0.2349	0.21824			0.225507	0.217871	0.217473	0.221918	0.222851	0.222893	0.222657	0.217244	0.20961	0.211019	0.210014	0.210829	0.212461	0.218335	0.222916	0.222128	0.226862	0.230256	0.227464	0.221754	0.220232	0.216541	0.212631	0.210282	0.206508	0.202332	0.199701	0.203864	0.212119	0.220134	0.218674	0.220738	0.225493	0.226437	0.227471	0.234274	0.234786	0.231413	0.22899	0.226543	0.228521	0.225222	0.226089	0.230046
0.0520833	0.230374	0.240936	0.219812			0.221206	0.214366	0.214739	0.22002	0.223516	0.224274	0.223713	0.218968	0.214845	0.219625	0.219901	0.220695	0.223061	0.227205	0.229446	0.228264	0.232598	0.236294	0.231873	0.225393	0.22449	0.219709	0.216525	0.215436	0.213187	0.20803	0.206008	0.20794	0.214103	0.220752	0.220962	0.223669	0.22686	0.229353	0.231442	0.235443	0.234364	0.230753	0.227516	0.224635	0.226441	0.223	0.22501	0.229935
0.0625	0.233442	0.24533	0.221555			0.212518	0.205787	0.206908	0.213187	0.218236	0.216703	0.216305	0.212955	0.212291	0.218038	0.217829	0.221757	0.22475	0.22755	0.226505	0.223307	0.225604	0.227923	0.223266	0.216787	0.214921	0.208573	0.206156	0.206223	0.206799	0.203219	0.20091	0.203727	0.206856	0.211532	0.214346	0.218271	0.220902	0.223048	0.227158	0.230743	0.231137	0.228517	0.223809	0.219449	0.218956	0.214498	0.218118	0.221339
0.0729167	0.235457	0.247423	0.223491			0.201722	0.195799	0.197414	0.204807	0.212442	0.21226	0.21111	0.207992	0.206548	0.213736	0.213641	0.218563	0.221789	0.223718	0.222633	0.219282	0.220568	0.221861	0.218102	0.21191	0.212229	0.204925	0.199768	0.19954	0.199661	0.195849	0.19538	0.196651	0.199588	0.203639	0.205631	0.211098	0.21615	0.218644	0.224481	0.228489	0.229553	0.228165	0.222769	0.217901	0.21641	0.212127	0.215685	0.217868
0.0833333	0.235696	0.250063	0.221329			0.194069	0.188069	0.191685	0.199758	0.207856	0.209841	0.209996	0.206496	0.203194	0.21057	0.212192	0.217033	0.220223	0.222517	0.222794	0.218887	0.218314	0.220646	0.219524	0.214126	0.214997	0.209782	0.201323	0.199503	0.197447	0.193122	0.194445	0.195021	0.197022	0.201084	0.201901	0.209066	0.217291	0.223572	0.229487	0.232626	0.232387	0.231329	0.226826	0.223593	0.220134	0.21374	0.21305	0.213673
0.09375	0.233718	0.249377	0.218058			0.192288	0.185214	0.189686	0.195458	0.204169	0.209618	0.210459	0.205215	0.201476	0.208076	0.212873	0.217695	0.222272	0.22512	0.224479	0.220936	0.219481	0.223473	0.22318	0.216129	0.217572	0.212156	0.201327	0.196559	0.196033	0.19454	0.197323	0.195796	0.197211	0.202321	0.202539	0.209936	0.217637	0.224722	0.232498	0.235988	0.234109	0.233856	0.231067	0.227621	0.224141	0.217598	0.214037	0.213588
0.104167	0.236123	0.253527	0.218719			0.201383	0.196247	0.200725	0.204495	0.213558	0.221937	0.221392	0.212029	0.207697	0.213224	0.218137	0.223614	0.230189	0.234903	0.231573	0.226562	0.223882	0.229357	0.230059	0.225217	0.227959	0.222459	0.211842	0.206017	0.205623	0.204427	0.206568	0.203772	0.204747	0.206383	0.205957	0.211759	0.219154	0.225611	0.233573	0.239075	0.238216	0.239077	0.236156	0.234316	0.229891	0.225029	0.218606	0.216093
0.114583	0.239874	0.258002	0.221746			0.2091	0.20618	0.209604	0.214677	0.225349	0.235043	0.235165	0.223948	0.218994	0.223578	0.228408	0.231852	0.237634	0.240953	0.237631	0.232786	0.229057	0.233633	0.236335	0.233466	0.236335	0.231557	0.222364	0.214438	0.213503	0.211543	0.21255	0.209584	0.210372	0.211261	0.208668	0.213362	0.220366	0.224571	0.231714	0.238222	0.240089	0.241914	0.238156	0.236198	0.232299	0.228135	0.221633	0.21965
0.125	0.241457	0.260313	0.222601			0.21176	0.209689	0.214015	0.2186	0.228445	0.239436	0.240876	0.231891	0.228636	0.232982	0.237864	0.240405	0.244669	0.249146	0.245208	0.239565	0.235505	0.237484	0.239625	0.235471	0.235983	0.230495	0.222015	0.214686	0.213405	0.21415	0.216606	0.213974	0.213539	0.212825	0.209842	0.213323	0.219772	0.22451	0.231842	0.238914	0.241054	0.241017	0.235543	0.232785	0.230043	0.225026	0.220142	0.217127
0.135417	0.243396	0.263185	0.223608			0.20814	0.208092	0.209061	0.212312	0.218716	0.229146	0.231606	0.2254	0.223545	0.23066	0.236395	0.239336	0.245928	0.251106	0.248867	0.241939	0.236566	0.236746	0.238442	0.230464	0.229945	0.226995	0.217792	0.208693	0.206115	0.209549	0.212537	0.211121	0.21088	0.209688	0.207565	0.20919	0.215242	0.222007	0.229567	0.236039	0.23759	0.236173	0.230105	0.226608	0.224792	0.221271	0.217621	0.21483
0.145833	0.244157	0.263266	0.225048			0.205481	0.204379	0.204952	0.208769	0.21471	0.225159	0.225754	0.222231	0.222609	0.230037	0.236431	0.243358	0.253495	0.259802	0.255132	0.24813	0.244249	0.240085	0.238105	0.229276	0.230578	0.228906	0.220043	0.209562	0.204468	0.205898	0.21051	0.20954	0.209656	0.210192	0.207457	0.209859	0.214778	0.220661	0.226882	0.233301	0.234306	0.235132	0.230097	0.226304	0.226305	0.223842	0.218734	0.214452
0.15625	0.244456	0.262054	0.226859			0.216381	0.213658	0.21526	0.218577	0.22423	0.234368	0.232815	0.229297	0.228167	0.236051	0.241976	0.248272	0.257688	0.263987	0.260388	0.253658	0.249367	0.243365	0.240064	0.231997	0.235573	0.23507	0.225447	0.214867	0.210486	0.212144	0.21806	0.215839	0.215643	0.216706	0.212882	0.214294	0.220549	0.22443	0.23039	0.237144	0.236592	0.240823	0.236989	0.232772	0.234918	0.233282	0.224743	0.216242
0.166667	0.242149	0.259074	0.225223			0.218712	0.217207	0.220469	0.224323	0.229059	0.239567	0.23665	0.233569	0.231553	0.242113	0.250247	0.255931	0.263784	0.270975	0.2687	0.263461	0.259614	0.253916	0.2485	0.241106	0.243371	0.24189	0.231599	0.219595	0.214401	0.215478	0.221801	0.221583	0.223285	0.225996	0.222271	0.223967	0.231657	0.233029	0.237359	0.243522	0.242742	0.24645	0.240882	0.236558	0.238732	0.236253	0.228704	0.221983
0.177083	0.238063	0.253721	0.222406			0.225753	0.224303	0.226471	0.230527	0.232086	0.242298	0.238368	0.234022	0.23316	0.24441	0.251322	0.254405	0.262765	0.270016	0.264984	0.2608	0.259309	0.253572	0.24596	0.23979	0.242675	0.240407	0.232189	0.221211	0.216454	0.218258	0.223253	0.224714	0.226627	0.229306	0.22645	0.231141	0.237533	0.238752	0.243646	0.251165	0.252404	0.258844	0.25428	0.246445	0.247341	0.241851	0.234196	0.226874
0.1875	0.233286	0.248048	0.218524			0.232221	0.226966	0.227571	0.234477	0.23535	0.244385	0.239648	0.234021	0.232731	0.240114	0.243204	0.243102	0.252163	0.261837	0.25893	0.256831	0.255496	0.250378	0.241451	0.235207	0.237792	0.234895	0.229407	0.220635	0.215395	0.216223	0.220187	0.221816	0.224466	0.225279	0.223108	0.227697	0.233032	0.233055	0.237423	0.243555	0.248187	0.255352	0.25408	0.245686	0.246737	0.24245	0.237689	0.231087
0.197917	0.228569	0.2416	0.215539			0.237359	0.230176	0.228291	0.234085	0.235018	0.240831	0.236518	0.232041	0.229924	0.236342	0.237288	0.235736	0.244962	0.254473	0.255626	0.254453	0.253396	0.249726	0.241102	0.235873	0.238461	0.234834	0.231914	0.224165	0.219692	0.219716	0.220832	0.220022	0.220652	0.220615	0.22068	0.225073	0.231117	0.231582	0.23529	0.23929	0.245296	0.253739	0.255499	0.247541	0.247002	0.243574	0.240103	0.232286
0.208333	0.226094	0.237988	0.2142			0.232357	0.22181	0.217733	0.222788	0.220986	0.224229	0.22309	0.221518	0.219528	0.224986	0.226978	0.225358	0.232396	0.244026	0.250069	0.251125	0.250303	0.248315	0.242991	0.237315	0.235956	0.231107	0.230663	0.22393	0.218878	0.218908	0.220966	0.221399	0.218823	0.21863	0.222011	0.22612	0.230026	0.23139	0.235636	0.235674	0.241631	0.248352	0.252198	0.244831	0.241715	0.237098	0.232517	0.225235
0.21875	0.220609	0.231617	0.209602			0.225128	0.215567	0.212233	0.217282	0.215445	0.215934	0.21699	0.216499	0.211705	0.217385	0.21759	0.217107	0.222809	0.234005	0.240015	0.239657	0.239685	0.239749	0.238321	0.23269	0.230929	0.226808	0.227596	0.22178	0.216712	0.217977	0.22003	0.221122	0.217953	0.218403	0.221826	0.225206	0.228087	0.229741	0.232274	0.231489	0.23717	0.24112	0.244922	0.237939	0.234858	0.227887	0.223141	0.216459
0.229167	0.218215	0.22878	0.207649			0.216287	0.210898	0.21024	0.214161	0.212749	0.213701	0.216014	0.216455	0.210239	0.212675	0.209849	0.211532	0.218653	0.230233	0.235133	0.235291	0.236391	0.236567	0.235358	0.229612	0.228451	0.222247	0.222806	0.219227	0.214458	0.216025	0.216436	0.21399	0.212391	0.214157	0.220544	0.226335	0.230517	0.230838	0.230571	0.228467	0.231451	0.23622	0.240338	0.232649	0.229192	0.218736	0.214625	0.211136
0.239583	0.216183	0.226313	0.206053			0.21075	0.207514	0.209143	0.213722	0.214655	0.215903	0.219164	0.220295	0.21453	0.214598	0.210637	0.21263	0.218493	0.228404	0.229334	0.230133	0.231481	0.233093	0.23313	0.230421	0.226599	0.218063	0.218901	0.215494	0.212683	0.213062	0.213285	0.208662	0.205651	0.207837	0.216152	0.223799	0.227806	0.227027	0.22711	0.22545	0.228274	0.233909	0.236293	0.226414	0.222318	0.21247	0.208572	0.207484
0.25	0.215268	0.225371	0.205165			0.209642	0.208055	0.210633	0.213977	0.216407	0.215637	0.219878	0.220249	0.217386	0.215681	0.209923	0.211918	0.215049	0.22329	0.222358	0.223822	0.225915	0.230694	0.233325	0.229386	0.222859	0.212389	0.213772	0.21005	0.207878	0.209177	0.209241	0.204365	0.201991	0.205008	0.213223	0.221634	0.225598	0.22247	0.221834	0.220961	0.225332	0.231304	0.230266	0.221333	0.21699	0.205832	0.200555	0.20201
						0.210492	0.211961	0.213945	0.217005	0.218194	0.216936	0.224771	0.227222	0.222862	0.221439	0.213409	0.21301	0.212467	0.218777	0.219738	0.220834	0.221644	0.228119	0.230047	0.225979	0.219369	0.209621	0.21372	0.209273	0.207244	0.209408	0.207366	0.202408	0.20174	0.203383	0.212778	0.219637	0.222794	0.218056	0.216051	0.216282	0.220854	0.226033	0.222505	0.214592	0.209397	0.199193	0.195043	0.199604
						0.214486	0.215371	0.215033	0.217647	0.215568	0.215063	0.22531	0.231341	0.227124	0.225752	0.21492	0.211395	0.206733	0.209453	0.212906	0.213236	0.208992	0.210476	0.211586	0.208014	0.204442	0.199434	0.205551	0.202991	0.20183	0.203568	0.201999	0.1977	0.194953	0.193571	0.200632	0.206967	0.208788	0.204536	0.204518	0.205909	0.21071	0.217639	0.216623	0.21363	0.208284	0.198435	0.191579	0.19508
						0.21465	0.21413	0.213623	0.216925	0.213824	0.211011	0.224094	0.233376	0.230471	0.227341	0.21769	0.212502	0.208213	0.209422	0.213892	0.214418	0.208963	0.20669	0.207085	0.204144	0.200103	0.19898	0.206623	0.205781	0.204275	0.206085	0.206132	0.204432	0.201474	0.199355	0.207709	0.210553	0.210097	0.206936	0.206537	0.208075	0.214178	0.221672	0.221426	0.221388	0.216092	0.208359	0.201427	0.202421
						0.198539	0.197868	0.196953	0.199446	0.19873	0.197207	0.212436	0.22331	0.221341	0.21748	0.209404	0.206578	0.204809	0.205792	0.211148	0.210488	0.207237	0.204844	0.208214	0.208211	0.203603	0.202578	0.208057	0.206533	0.204593	0.20759	0.207796	0.20676	0.204596	0.201822	0.209449	0.213277	0.213127	0.210558	0.211302	0.21382	0.21992	0.227639	0.225713	0.226668	0.220599	0.212585	0.206372	0.206504
						0.188174	0.189013	0.191296	0.195088	0.193821	0.192741	0.20719	0.219014	0.219295	0.215188	0.208471	0.206464	0.202571	0.20081	0.204071	0.202581	0.200359	0.198667	0.201933	0.202812	0.198527	0.196081	0.199783	0.197586	0.193805	0.198221	0.199548	0.200686	0.200932	0.198395	0.204899	0.209777	0.21079	0.209848	0.212345	0.216035	0.222314	0.229352	0.226511	0.229145	0.224681	0.215012	0.207046	0.204517
						0.183867	0.185872	0.189156	0.192373	0.190895	0.189695	0.20153	0.211682	0.212823	0.210462	0.204952	0.203583	0.19964	0.195755	0.199347	0.199137	0.197781	0.194224	0.196976	0.19893	0.196121	0.195186	0.198019	0.195356	0.191177	0.195762	0.196631	0.199924	0.201192	0.198193	0.202357	0.209198	0.209823	0.208255	0.212685	0.215999	0.223348	0.230572	0.227667	0.230065	0.224916	0.212596	0.202512	0.200347
						0.184794	0.183826	0.18503	0.186332	0.184729	0.185407	0.194748	0.205034	0.209107	0.209092	0.205516	0.205623	0.203235	0.19987	0.205262	0.206329	0.206578	0.201402	0.202128	0.202275	0.200836	0.200008	0.203148	0.201147	0.196097	0.199554	0.20009	0.204888	0.204209	0.200039	0.203379	0.209687	0.209977	0.208612	0.215747	0.217972	0.222999	0.230439	0.228728	0.231795	0.223742	0.212013	0.19946	0.196662
						0.189095	0.185966	0.185333	0.185282	0.183444	0.186169	0.191746	0.198202	0.200973	0.202677	0.203788	0.205881	0.203713	0.202031	0.20724	0.207102	0.207077	0.202037	0.203373	0.203302	0.203445	0.201197	0.203772	0.202571	0.197812	0.20178	0.203554	0.209243	0.207125	0.202993	0.205173	0.209815	0.209326	0.207776	0.215846	0.218884	0.221314	0.226255	0.226016	0.229206	0.220444	0.211753	0.197171	0.192469
						0.18366	0.176737	0.176219	0.177849	0.177777	0.182394	0.186105	0.188779	0.191709	0.193323	0.196452	0.199439	0.199224	0.198951	0.203892	0.203377	0.201905	0.196805	0.199052	0.199381	0.203542	0.20158	0.204739	0.20385	0.199943	0.203655	0.205186	0.212022	0.211198	0.206482	0.205279	0.207552	0.205229	0.204307	0.211576	0.214902	0.218012	0.220428	0.219227	0.223547	0.215183	0.208078	0.192771	0.18767
						0.180166	0.175841	0.1767	0.178954	0.181175	0.18717	0.188185	0.190665	0.190115	0.191057	0.195479	0.19592	0.196331	0.197701	0.201187	0.199908	0.199269	0.19544	0.198025	0.200177	0.20399	0.201681	0.203961	0.202167	0.200231	0.204478	0.205477	0.21212	0.211702	0.20607	0.203104	0.205507	0.20521	0.208033	0.216872	0.219238	0.224504	0.225669	0.224261	0.22795	0.220366	0.215377	0.202944	0.198958
						0.182114	0.177748	0.177193	0.179612	0.181002	0.184734	0.184087	0.187134	0.186262	0.186734	0.191016	0.192297	0.194093	0.196947	0.199206	0.199975	0.200746	0.200733	0.204129	0.205015	0.209027	0.205367	0.207881	0.203271	0.202605	0.20705	0.207092	0.211262	0.209536	0.206778	0.203068	0.204408	0.205919	0.205494	0.212641	0.215369	0.222996	0.224233	0.223656	0.226205	0.220032	0.214426	0.202734	0.198561
						0.181213	0.176696	0.177699	0.17992	0.181166	0.182984	0.181821	0.184347	0.183663	0.185102	0.190766	0.192738	0.193652	0.199141	0.203436	0.206264	0.209598	0.210948	0.212647	0.213878	0.217566	0.21358	0.213602	0.205949	0.205275	0.211227	0.21066	0.213304	0.211527	0.209305	0.207789	0.210364	0.211239	0.208729	0.211472	0.214619	0.223295	0.224446	0.2234	0.223967	0.218037	0.214044	0.202285	0.197501
						0.179335	0.176903	0.17766	0.178025	0.179757	0.179161	0.176209	0.177425	0.178864	0.183922	0.189605	0.190806	0.190876	0.196519	0.201751	0.203388	0.207567	0.208659	0.21057	0.21162	0.214243	0.207245	0.205455	0.197765	0.195293	0.200547	0.199504	0.20211	0.198461	0.196813	0.196313	0.202276	0.203363	0.199294	0.200181	0.205446	0.213548	0.215313	0.212752	0.212139	0.207597	0.204224	0.192115	0.187411
						0.185301	0.185456	0.185427	0.183438	0.184271	0.183031	0.178857	0.180714	0.182941	0.187635	0.193971	0.193443	0.193663	0.200799	0.203966	0.204349	0.209231	0.212087	0.212948	0.211099	0.212133	0.206194	0.204729	0.19825	0.196251	0.20263	0.201379	0.20512	0.200498	0.198828	0.198975	0.205015	0.206682	0.201774	0.201122	0.205827	0.212191	0.212931	0.212044	0.21046	0.203562	0.197353	0.183951	0.181438
						0.187499	0.187635	0.186752	0.184749	0.187008	0.185617	0.180027	0.181285	0.183836	0.188733	0.194791	0.19449	0.194906	0.201237	0.205415	0.206518	0.212239	0.216211	0.218627	0.217343	0.216841	0.210817	0.209489	0.206033	0.204773	0.209263	0.206223	0.208714	0.201979	0.201243	0.201809	0.208117	0.208626	0.202666	0.202433	0.208101	0.213874	0.213354	0.214297	0.210203	0.202537	0.193861	0.180608	0.180957
						0.186113	0.187275	0.186491	0.181427	0.186019	0.186983	0.18141	0.184499	0.187764	0.192197	0.19721	0.195736	0.195192	0.204388	0.20957	0.21179	0.218205	0.222071	0.222599	0.219551	0.218229	0.211236	0.209989	0.206422	0.204176	0.205382	0.202865	0.204668	0.200322	0.201176	0.201745	0.208416	0.209643	0.202137	0.201564	0.207412	0.213647	0.214916	0.215345	0.210926	0.202087	0.192695	0.180398	0.183255
						0.193181	0.196225	0.194081	0.188697	0.194397	0.196904	0.189679	0.191952	0.193727	0.195823	0.20121	0.199288	0.20077	0.211877	0.215856	0.217826	0.226088	0.227573	0.224984	0.221798	0.219087	0.209702	0.207355	0.201373	0.19744	0.198395	0.198762	0.201205	0.200244	0.202932	0.204483	0.209778	0.21263	0.205032	0.202941	0.208332	0.211982	0.213724	0.21566	0.21119	0.201603	0.192693	0.181196	0.187153
						0.204766	0.210607	0.206752	0.199999	0.203689	0.207444	0.199222	0.200264	0.202064	0.203405	0.206334	0.20291	0.204432	0.215409	0.220937	0.22356	0.232409	0.233504	0.230599	0.228102	0.22599	0.216753	0.214883	0.206213	0.202029	0.205179	0.204853	0.205048	0.207698	0.212162	0.215468	0.220141	0.223445	0.216741	0.215014	0.21952	0.219452	0.222431	0.225136	0.221544	0.213557	0.206131	0.195393	0.202944
						0.221869	0.22663	0.218699	0.213492	0.21669	0.219485	0.213968	0.212236	0.210757	0.209281	0.210503	0.206429	0.207583	0.218483	0.224201	0.227223	0.236099	0.238833	0.236874	0.233161	0.231616	0.224415	0.22317	0.214755	0.211708	0.214533	0.211994	0.208967	0.209426	0.21304	0.21628	0.22119	0.226139	0.219987	0.218226	0.22361	0.223795	0.228259	0.233873	0.231247	0.223058	0.217538	0.209071	0.216018
						0.231155	0.233969	0.225672	0.22177	0.223753	0.224497	0.221847	0.218761	0.216795	0.216381	0.217756	0.2169	0.218126	0.227188	0.231931	0.233978	0.242448	0.243753	0.241703	0.237413	0.23536	0.229907	0.228571	0.221962	0.219239	0.220124	0.220267	0.219059	0.219757	0.222429	0.226397	0.231843	0.23698	0.229677	0.22684	0.231424	0.2315	0.23502	0.240368	0.238953	0.232822	0.227438	0.217045	0.218998
						0.230938	0.23321	0.228159	0.225238	0.226054	0.224745	0.223511	0.220496	0.21712	0.218767	0.222425	0.2246	0.224731	0.231841	0.239179	0.240315	0.250423	0.250666	0.245955	0.241208	0.238382	0.234645	0.230553	0.222934	0.218647	0.218	0.217423	0.218724	0.220791	0.222866	0.225337	0.229092	0.232224	0.226618	0.222762	0.227991	0.227108	0.229752	0.232618	0.235696	0.232274	0.227554	0.218333	0.220704
						0.237787	0.235807	0.230723	0.227607	0.229643	0.22912	0.226784	0.221775	0.217405	0.219658	0.221488	0.224544	0.226442	0.23143	0.240113	0.243292	0.252761	0.252852	0.249096	0.246038	0.24378	0.238998	0.233326	0.226954	0.223078	0.219449	0.214983	0.215402	0.218042	0.220028	0.22187	0.225651	0.229747	0.2276	0.228813	0.236167	0.235044	0.237244	0.239131	0.241864	0.242503	0.237404	0.228089	0.227177
						0.241235	0.240327	0.235956	0.233802	0.238282	0.238494	0.234587	0.229467	0.22439	0.221308	0.220515	0.223764	0.22665	0.230471	0.237547	0.239111	0.246756	0.246654	0.244606	0.24672	0.246706	0.241994	0.236978	0.229557	0.226065	0.220767	0.216112	0.216126	0.219006	0.22003	0.221595	0.225603	0.231446	0.232077	0.236647	0.247157	0.246962	0.250048	0.254601	0.255533	0.254234	0.247199	0.237622	0.233859
						0.24143	0.239497	0.234183	0.234808	0.240385	0.241952	0.237163	0.231103	0.223128	0.215859	0.214023	0.219246	0.222791	0.228285	0.23638	0.237049	0.244023	0.24246	0.242268	0.248235	0.250103	0.246077	0.241614	0.234184	0.231195	0.227112	0.223351	0.22177	0.22498	0.22267	0.21962	0.222454	0.225066	0.226191	0.234173	0.246306	0.246473	0.25164	0.257265	0.256938	0.255431	0.248578	0.241121	0.236808
						0.241946	0.241774	0.237748	0.24107	0.244324	0.2432	0.239826	0.23401	0.223077	0.214934	0.210796	0.214844	0.218911	0.224874	0.235536	0.234649	0.240634	0.239655	0.240979	0.246134	0.249763	0.243501	0.23961	0.231686	0.22962	0.227045	0.22584	0.225923	0.230205	0.225341	0.219979	0.221637	0.222488	0.226619	0.231283	0.239238	0.239593	0.243654	0.247802	0.248584	0.248404	0.241807	0.234211	0.226287
						0.237262	0.237754	0.235391	0.240446	0.241035	0.238494	0.236451	0.230364	0.22065	0.214932	0.210438	0.216451	0.219813	0.227112	0.238763	0.237303	0.240898	0.240398	0.242624	0.248049	0.25179	0.244527	0.23988	0.231547	0.231949	0.232296	0.232965	0.234107	0.237298	0.231261	0.225025	0.22409	0.223536	0.228662	0.229605	0.234606	0.234004	0.237706	0.241613	0.241414	0.242375	0.236939	0.230516	0.220209
						0.235152	0.236068	0.233512	0.238627	0.239664	0.23829	0.236817	0.23095	0.223342	0.220402	0.215847	0.221298	0.225132	0.231616	0.242208	0.241034	0.245044	0.242606	0.242915	0.247315	0.24905	0.24369	0.238142	0.232241	0.235857	0.236252	0.237529	0.239027	0.242993	0.2392	0.236946	0.237046	0.236439	0.241284	0.241878	0.247202	0.248586	0.250533	0.251689	0.251269	0.251675	0.245995	0.240522	0.226672
						0.227817	0.22687	0.226828	0.236002	0.238562	0.237485	0.238366	0.233458	0.227164	0.225928	0.220864	0.226393	0.228657	0.234261	0.243915	0.242764	0.246512	0.241175	0.241133	0.245659	0.247862	0.243283	0.237696	0.235539	0.238003	0.234978	0.236164	0.236163	0.237691	0.233706	0.232643	0.232312	0.23124	0.237017	0.240363	0.24839	0.251053	0.252914	0.251626	0.249868	0.248501	0.242449	0.239328	0.22343
						0.213052	0.210189	0.212864	0.224499	0.227128	0.227352	0.229019	0.226552	0.220993	0.220417	0.214282	0.221462	0.223293	0.22916	0.239745	0.238547	0.241782	0.234601	0.233875	0.236322	0.235076	0.230795	0.228709	0.227975	0.228418	0.223705	0.225498	0.228724	0.23185	0.230389	0.231757	0.231488	0.228882	0.234243	0.238339	0.248565	0.252029	0.252204	0.248721	0.243864	0.240986	0.23469	0.231106	0.216047
						0.212132	0.209712	0.212281	0.222881	0.225685	0.226752	0.22939	0.226703	0.221468	0.220028	0.214912	0.220419	0.221171	0.226711	0.238935	0.238688	0.240832	0.233634	0.233092	0.234489	0.227115	0.221589	0.221151	0.220012	0.219814	0.214479	0.215038	0.218179	0.221952	0.223419	0.226816	0.22483	0.224605	0.23387	0.240061	0.252174	0.257526	0.254977	0.250832	0.246381	0.244672	0.23778	0.232534	0.220464
						0.220269	0.219752	0.222094	0.230545	0.234096	0.235145	0.236565	0.232465	0.227727	0.225992	0.220329	0.223256	0.223056	0.228645	0.239311	0.240177	0.245447	0.242284	0.239369	0.2416	0.23425	0.228661	0.228819	0.22785	0.226777	0.220229	0.219453	0.22016	0.221504	0.223577	0.226666	0.224402	0.225427	0.234358	0.243837	0.255908	0.259338	0.257646	0.255745	0.251017	0.251965	0.24673	0.240366	0.228778
						0.222985	0.225013	0.226611	0.234874	0.23497	0.236043	0.236318	0.233092	0.230639	0.230848	0.226018	0.227009	0.227644	0.232221	0.241551	0.243566	0.250196	0.248165	0.244604	0.24604	0.236946	0.230222	0.231359	0.229491	0.227496	0.220936	0.219105	0.220016	0.223261	0.226937	0.22858	0.22748	0.228167	0.235585	0.243551	0.255784	0.260143	0.258683	0.256657	0.252205	0.252848	0.249324	0.24453	0.236138
						0.218495	0.218583	0.220439	0.226503	0.223187	0.225223	0.225645	0.223149	0.22267	0.22517	0.222884	0.224447	0.223996	0.227615	0.236685	0.241111	0.249505	0.247018	0.243217	0.240532	0.229892	0.224003	0.225444	0.22253	0.219746	0.215987	0.21636	0.218031	0.223147	0.22841	0.228737	0.227195	0.229555	0.237593	0.244564	0.253737	0.256111	0.253565	0.249762	0.247046	0.25008	0.247806	0.242034	0.23603
						0.213868	0.211841	0.214775	0.219741	0.214729	0.215776	0.215931	0.213556	0.214371	0.218299	0.219324	0.221659	0.219011	0.22031	0.231113	0.239518	0.248673	0.244532	0.238812	0.233355	0.222502	0.215851	0.215191	0.21235	0.209736	0.20806	0.210542	0.213016	0.219067	0.22474	0.224041	0.222711	0.229346	0.240164	0.245606	0.250336	0.249549	0.246046	0.23965	0.239513	0.24558	0.246204	0.240241	0.234205
						0.208557	0.207926	0.212263	0.217636	0.215775	0.219018	0.219388	0.217165	0.21745	0.220773	0.22386	0.226384	0.222332	0.221462	0.229307	0.237064	0.244665	0.240084	0.233927	0.227826	0.215108	0.208912	0.209066	0.207763	0.204862	0.203572	0.207362	0.210307	0.217806	0.225457	0.223979	0.222264	0.229561	0.240565	0.247855	0.251477	0.24759	0.245906	0.241774	0.242053	0.250745	0.25228	0.249197	0.2445
						0.211298	0.211795	0.214496	0.219745	0.219876	0.225123	0.225277	0.222126	0.22427	0.22674	0.229557	0.230814	0.226276	0.223784	0.227977	0.232344	0.239156	0.235023	0.227663	0.220491	0.210837	0.205616	0.206359	0.204684	0.20167	0.200105	0.203823	0.207536	0.216549	0.225536	0.224718	0.223987	0.232415	0.24097	0.247311	0.24989	0.245198	0.246521	0.242377	0.244565	0.252363	0.255201	0.253943	0.252525
						0.213205	0.212909	0.213584	0.215898	0.214926	0.22037	0.222636	0.221944	0.22389	0.222947	0.222851	0.224179	0.219418	0.217179	0.221505	0.22498	0.22932	0.226535	0.220785	0.215877	0.210557	0.205019	0.206838	0.205184	0.201499	0.201274	0.204654	0.208407	0.215866	0.224259	0.222781	0.222172	0.227662	0.231365	0.236093	0.236927	0.231819	0.233909	0.232109	0.233162	0.241621	0.245265	0.242539	0.242026
						0.216563	0.217129	0.218497	0.21824	0.218262	0.224231	0.227009	0.227357	0.229327	0.22684	0.226143	0.228686	0.224007	0.22123	0.22308	0.223381	0.225648	0.223903	0.218674	0.213295	0.209501	0.204013	0.20516	0.203136	0.198806	0.201357	0.20689	0.213416	0.22095	0.227392	0.224334	0.223457	0.227482	0.22993	0.234432	0.233268	0.229072	0.229737	0.228617	0.229665	0.237233	0.242175	0.239443	0.237342
						0.215483	0.217676	0.219969	0.21997	0.220508	0.224083	0.225282	0.226434	0.227683	0.225627	0.223604	0.223697	0.218334	0.217735	0.219044	0.218697	0.22076	0.221532	0.217113	0.21155	0.207723	0.202049	0.203468	0.203468	0.199391	0.204168	0.210804	0.217641	0.22372	0.229893	0.227256	0.225202	0.227958	0.229809	0.233829	0.230694	0.226298	0.224664	0.224517	0.226725	0.23353	0.237689	0.236537	0.235243
						0.218548	0.220508	0.223627	0.224796	0.222832	0.224053	0.22287	0.222774	0.223233	0.221984	0.221595	0.221187	0.215508	0.215797	0.217825	0.218613	0.223163	0.223655	0.219374	0.214977	0.209606	0.203772	0.205407	0.206923	0.204152	0.212588	0.218698	0.225377	0.231368	0.237766	0.23386	0.231158	0.230869	0.231315	0.233171	0.227849	0.222304	0.220323	0.218762	0.221391	0.227965	0.233298	0.233891	0.232488
						0.220476	0.22432	0.226848	0.228889	0.227395	0.226415	0.224148	0.223204	0.224114	0.223058	0.220184	0.21962	0.215433	0.213397	0.2145	0.214947	0.216799	0.217176	0.213735	0.209925	0.207361	0.201913	0.204071	0.209078	0.209747	0.221084	0.227372	0.234354	0.238672	0.244742	0.241179	0.237792	0.234348	0.231812	0.233267	0.227298	0.220002	0.214625	0.213088	0.215384	0.217876	0.221708	0.224849	0.225453
						0.222042	0.226406	0.226652	0.229549	0.230873	0.229314	0.227443	0.226901	0.226531	0.224349	0.220993	0.221112	0.217396	0.216347	0.217459	0.217233	0.216504	0.214557	0.212807	0.210588	0.209132	0.202619	0.206267	0.211685	0.213967	0.226117	0.232509	0.239916	0.241201	0.247608	0.245575	0.241976	0.238873	0.235597	0.235798	0.229151	0.219574	0.2135	0.215298	0.216706	0.216212	0.219538	0.221534	0.221877
						0.22211	0.225581	0.223353	0.229001	0.230689	0.230297	0.230738	0.230628	0.231782	0.229602	0.22649	0.226335	0.222407	0.221507	0.221022	0.218413	0.213688	0.211455	0.211272	0.206975	0.204997	0.199228	0.203196	0.209418	0.212437	0.224332	0.230994	0.237634	0.238497	0.246433	0.244782	0.238895	0.233977	0.231107	0.229529	0.223711	0.213187	0.205301	0.20761	0.206862	0.208912	0.211917	0.211634	0.212951
						0.213271	0.217155	0.216272	0.223414	0.224464	0.226115	0.22574	0.225969	0.229447	0.229661	0.22472	0.225262	0.224226	0.224333	0.22325	0.221765	0.21844	0.216893	0.21544	0.213282	0.211803	0.206638	0.208931	0.212119	0.214778	0.225153	0.229747	0.23469	0.234694	0.242204	0.241276	0.233259	0.225589	0.22248	0.219379	0.215579	0.208653	0.202212	0.204869	0.203528	0.207799	0.209718	0.20637	0.210306
						0.214485	0.22025	0.221521	0.228317	0.229213	0.230792	0.232534	0.233143	0.236463	0.234758	0.22952	0.229852	0.230537	0.231999	0.232117	0.230506	0.225329	0.224963	0.22379	0.223585	0.222207	0.215773	0.217197	0.221911	0.22616	0.234189	0.237103	0.238671	0.2366	0.242204	0.240974	0.234125	0.225562	0.222864	0.219895	0.217923	0.215654	0.210063	0.212324	0.211438	0.213974	0.213359	0.207002	0.210018
						0.217796	0.224142	0.224488	0.230519	0.231348	0.233816	0.236213	0.236863	0.239205	0.234607	0.228659	0.228755	0.231505	0.23567	0.234105	0.234346	0.228827	0.227856	0.228021	0.229908	0.228908	0.22393	0.225644	0.231401	0.236995	0.245055	0.246674	0.248213	0.247145	0.252956	0.248985	0.242985	0.233954	0.229028	0.225045	0.222774	0.222318	0.21605	0.219023	0.21657	0.218099	0.217948	0.208737	0.209757
						0.223484	0.228673	0.23055	0.239243	0.243525	0.246075	0.245863	0.243826	0.244628	0.239856	0.235498	0.23335	0.234337	0.237812	0.23672	0.236676	0.232074	0.230942	0.230448	0.231563	0.228539	0.225257	0.22823	0.237394	0.244086	0.251395	0.250377	0.250795	0.250444	0.256905	0.255644	0.253029	0.245901	0.238969	0.235579	0.235247	0.233192	0.228331	0.231766	0.232033	0.235215	0.234962	0.224426	0.221321
						0.225816	0.230736	0.23225	0.238955	0.24255	0.244246	0.241253	0.238365	0.240321	0.23749	0.234009	0.232398	0.234779	0.237776	0.237592	0.240425	0.241737	0.240304	0.237697	0.237708	0.233444	0.230702	0.236092	0.245006	0.251593	0.256721	0.252503	0.250835	0.250615	0.256699	0.257365	0.252763	0.244673	0.238832	0.238707	0.240429	0.237444	0.234734	0.239306	0.238778	0.242119	0.243114	0.234063	0.230821
						0.231924	0.237104	0.238799	0.244716	0.247719	0.248662	0.246265	0.242262	0.246094	0.243095	0.242326	0.239749	0.240089	0.241788	0.244149	0.247746	0.250091	0.249497	0.246017	0.246521	0.240381	0.236528	0.242491	0.252129	0.261321	0.265846	0.259533	0.258099	0.257254	0.265694	0.26961	0.264738	0.257228	0.248097	0.24813	0.250619	0.245514	0.243846	0.251389	0.2531	0.255775	0.255073	0.246979	0.244469
						0.223176	0.228345	0.231341	0.238627	0.240869	0.242354	0.242669	0.238952	0.242704	0.242049	0.241056	0.237987	0.236478	0.238025	0.243022	0.247489	0.246868	0.247379	0.248325	0.249152	0.244171	0.240331	0.246881	0.256093	0.264847	0.26873	0.262583	0.260516	0.259707	0.266926	0.270999	0.266407	0.261781	0.249896	0.247022	0.250986	0.246829	0.244011	0.249052	0.252502	0.254044	0.254171	0.247258	0.2458
						0.220498	0.223159	0.225369	0.228218	0.226304	0.228565	0.229801	0.227226	0.230837	0.232526	0.232892	0.230841	0.229619	0.232752	0.240923	0.245862	0.246332	0.24727	0.249311	0.249628	0.24637	0.245243	0.251046	0.261041	0.266957	0.26784	0.261797	0.260433	0.259605	0.266484	0.268803	0.266095	0.260441	0.247042	0.242547	0.246734	0.244577	0.242653	0.247138	0.250505	0.251178	0.251625	0.243399	0.24232
						0.215493	0.215233	0.216394	0.217072	0.215203	0.21841	0.218815	0.216907	0.220657	0.226175	0.226567	0.223987	0.221877	0.225949	0.234597	0.240801	0.241072	0.241877	0.245834	0.246667	0.244207	0.244845	0.251801	0.262774	0.26838	0.269213	0.263541	0.262252	0.262165	0.268974	0.270793	0.26983	0.264328	0.250792	0.24701	0.25038	0.248903	0.247098	0.250919	0.251354	0.249947	0.248677	0.23874	0.23705
						0.220508	0.218025	0.219312	0.217984	0.217373	0.220251	0.220059	0.218601	0.222164	0.229507	0.229531	0.228206	0.225124	0.228958	0.236899	0.244556	0.244684	0.244222	0.24764	0.247455	0.246175	0.244415	0.247664	0.256928	0.26103	0.258429	0.253601	0.252562	0.253228	0.260407	0.26278	0.265667	0.26565	0.253456	0.253236	0.257291	0.254894	0.254825	0.259947	0.259053	0.252414	0.247943	0.238289	0.234375
						0.227579	0.22343	0.224471	0.221683	0.219101	0.219592	0.222685	0.223846	0.228277	0.236004	0.235563	0.234254	0.230947	0.234998	0.243196	0.250871	0.249113	0.245524	0.244598	0.242128	0.242033	0.236861	0.238749	0.245505	0.246661	0.243231	0.241715	0.241731	0.243071	0.253929	0.260509	0.267332	0.268265	0.258153	0.259655	0.264294	0.26062	0.261094	0.264072	0.259946	0.250953	0.245502	0.236097	0.23001
						0.243492	0.237365	0.238425	0.235582	0.229351	0.225536	0.229011	0.231892	0.237096	0.2447	0.243782	0.242751	0.239514	0.243453	0.252151	0.261288	0.256343	0.251197	0.249857	0.248414	0.248131	0.243624	0.246215	0.248781	0.245751	0.241534	0.244494	0.249974	0.252367	0.26244	0.270583	0.276252	0.277084	0.266599	0.268645	0.27192	0.267806	0.265342	0.265203	0.259083	0.251848	0.246948	0.23915	0.234326
						0.250952	0.247034	0.248787	0.244878	0.237037	0.230659	0.236448	0.239678	0.246175	0.251724	0.250415	0.247386	0.240152	0.243842	0.252827	0.261522	0.253586	0.248355	0.248358	0.248597	0.248085	0.247408	0.251334	0.250515	0.242231	0.239735	0.243586	0.25217	0.254575	0.264294	0.27317	0.278301	0.27696	0.269404	0.272803	0.272303	0.270281	0.266947	0.264364	0.259744	0.253026	0.245736	0.236983	0.230302
						0.252899	0.251275	0.254944	0.250416	0.24161	0.235878	0.240006	0.243373	0.249776	0.253467	0.252689	0.247862	0.240896	0.245115	0.25569	0.2606	0.251785	0.24666	0.246332	0.246068	0.246668	0.247809	0.250994	0.2474	0.23927	0.236027	0.240497	0.247386	0.249323	0.259739	0.268918	0.272327	0.27055	0.265204	0.269351	0.266442	0.267896	0.265086	0.261849	0.26103	0.254952	0.250674	0.244294	0.2373
						0.247562	0.247642	0.253576	0.251974	0.245767	0.238782	0.240787	0.241914	0.246761	0.250092	0.24824	0.243369	0.237336	0.240733	0.24897	0.252401	0.244634	0.240934	0.238726	0.237306	0.237362	0.239447	0.243471	0.239328	0.233812	0.230828	0.236366	0.242303	0.242951	0.254232	0.262478	0.264508	0.2643	0.25778	0.260462	0.256406	0.257295	0.253168	0.249589	0.248227	0.243711	0.242621	0.239596	0.235495
						0.241245	0.239669	0.245054	0.248017	0.244547	0.236716	0.236293	0.236409	0.236619	0.23847	0.234788	0.231385	0.225674	0.227868	0.233709	0.239543	0.234614	0.233006	0.23397	0.232787	0.233826	0.235977	0.242308	0.237393	0.23206	0.228524	0.23329	0.238836	0.239919	0.249156	0.258586	0.259528	0.258326	0.253415	0.255584	0.251074	0.251664	0.245512	0.241061	0.237025	0.233692	0.232443	0.230236	0.227658
						0.242229	0.242409	0.245431	0.249003	0.245033	0.237305	0.23517	0.234819	0.233535	0.232293	0.227312	0.223966	0.217431	0.218514	0.222278	0.227251	0.222719	0.220251	0.221651	0.220296	0.221862	0.224238	0.231809	0.228304	0.222997	0.219592	0.226372	0.230672	0.232425	0.242452	0.252998	0.254269	0.251985	0.249365	0.25214	0.249095	0.248709	0.243417	0.239211	0.233278	0.227655	0.226358	0.225659	0.222173
						0.243963	0.243883	0.246294	0.250292	0.246297	0.240772	0.238416	0.238724	0.235922	0.233107	0.226451	0.22266	0.216505	0.217635	0.220776	0.223464	0.218884	0.216521	0.217768	0.218592	0.220724	0.221867	0.22755	0.221921	0.216765	0.215299	0.221732	0.226223	0.230061	0.23991	0.249588	0.251266	0.250982	0.248215	0.251126	0.248935	0.248502	0.243651	0.240852	0.235176	0.229262	0.22851	0.22895	0.224272
						0.243016	0.244385	0.24551	0.251581	0.246869	0.241695	0.237541	0.238123	0.236294	0.23406	0.226369	0.221595	0.216327	0.216451	0.220511	0.222087	0.219046	0.216554	0.218159	0.220965	0.225424	0.225999	0.229925	0.224623	0.219111	0.216229	0.223429	0.230078	0.234361	0.243809	0.248942	0.249695	0.248975	0.24772	0.247373	0.247772	0.247132	0.242592	0.241282	0.235886	0.229777	0.229783	0.230804	0.224275
						0.236272	0.236553	0.240067	0.246377	0.241813	0.238895	0.235103	0.235242	0.233092	0.231674	0.223885	0.217884	0.213497	0.212643	0.219563	0.221422	0.219253	0.219621	0.22181	0.226557	0.229396	0.229245	0.234283	0.229569	0.224275	0.22414	0.231301	0.237414	0.242646	0.248989	0.252895	0.249978	0.24641	0.248182	0.248788	0.247863	0.246682	0.240388	0.238973	0.234187	0.227841	0.229776	0.230231	0.225148
						0.238547	0.237768	0.238894	0.245905	0.244283	0.242987	0.241062	0.239588	0.234025	0.231734	0.223747	0.218083	0.214967	0.214898	0.221708	0.22258	0.219892	0.219357	0.222715	0.225985	0.228624	0.228996	0.235132	0.233081	0.228242	0.228521	0.234635	0.240091	0.245921	0.250312	0.254156	0.25378	0.25052	0.250765	0.250221	0.251735	0.250999	0.24633	0.245688	0.24497	0.239037	0.239752	0.238359	0.235252
						0.241325	0.241288	0.241597	0.250074	0.251546	0.252099	0.249736	0.24474	0.23688	0.234239	0.227585	0.221688	0.21822	0.21914	0.226701	0.226118	0.224315	0.223214	0.226375	0.233583	0.239901	0.237926	0.242789	0.241667	0.237456	0.237108	0.239476	0.242543	0.247458	0.251001	0.25452	0.256641	0.256377	0.254967	0.252831	0.255885	0.25441	0.250851	0.252288	0.251324	0.247401	0.249915	0.248613	0.243489
						0.235034	0.234802	0.237473	0.247655	0.251852	0.254683	0.250184	0.24401	0.23479	0.232525	0.226361	0.221276	0.217571	0.216822	0.22518	0.223785	0.22254	0.222574	0.226584	0.236906	0.243183	0.240032	0.243972	0.242637	0.239945	0.23752	0.235913	0.236964	0.242391	0.246553	0.252245	0.252576	0.251738	0.250744	0.246778	0.250737	0.252512	0.253078	0.255593	0.255277	0.249282	0.251777	0.251724	0.24888
						0.23697	0.235669	0.238079	0.250618	0.255742	0.260593	0.255733	0.250437	0.242502	0.23848	0.231748	0.229255	0.224115	0.221469	0.227003	0.224534	0.224408	0.224196	0.227169	0.236563	0.24101	0.237514	0.242361	0.242775	0.241559	0.241115	0.239176	0.241729	0.246489	0.249786	0.25692	0.258609	0.255146	0.251844	0.246786	0.250947	0.253626	0.255064	0.257008	0.255811	0.249308	0.251378	0.253654	0.251983
						0.232764	0.229778	0.230186	0.241238	0.247319	0.252627	0.247914	0.245441	0.239907	0.238032	0.231803	0.229608	0.224963	0.222977	0.226715	0.224026	0.223055	0.223416	0.227893	0.236285	0.239467	0.234444	0.239064	0.238809	0.236528	0.238419	0.236178	0.236115	0.239934	0.242377	0.248192	0.251662	0.248871	0.24459	0.240573	0.246401	0.250832	0.253262	0.254812	0.253269	0.246326	0.247635	0.250382	0.248651
						0.231958	0.231145	0.234277	0.241286	0.246718	0.254413	0.250594	0.247672	0.24096	0.238767	0.23366	0.2303	0.226785	0.226643	0.231326	0.229079	0.225369	0.226046	0.23262	0.240767	0.241436	0.236452	0.2404	0.237875	0.231907	0.23293	0.231949	0.231673	0.236654	0.241555	0.247266	0.251128	0.250062	0.250434	0.244916	0.251094	0.2553	0.257316	0.259554	0.260308	0.253884	0.255148	0.25709	0.254399
						0.224152	0.22361	0.227126	0.23353	0.239984	0.246047	0.244064	0.240959	0.235418	0.234841	0.230245	0.22792	0.226328	0.226132	0.229642	0.230215	0.227075	0.22636	0.23051	0.239264	0.24295	0.240751	0.243397	0.237844	0.231809	0.232315	0.230375	0.227836	0.232599	0.233979	0.23705	0.237315	0.236439	0.238881	0.236946	0.242905	0.249643	0.251648	0.252738	0.253631	0.250625	0.253058	0.253339	0.25263
						0.220432	0.219814	0.223639	0.229901	0.236477	0.239275	0.239855	0.237319	0.231699	0.232794	0.226828	0.223557	0.223379	0.223668	0.229072	0.229353	0.229277	0.229997	0.234814	0.241632	0.247951	0.248085	0.249796	0.24407	0.238073	0.238454	0.235572	0.233256	0.236463	0.233632	0.234783	0.234861	0.233495	0.232484	0.231745	0.238328	0.244867	0.24737	0.248571	0.251176	0.248872	0.252164	0.253234	0.253168
						0.226464	0.224373	0.229222	0.233868	0.239232	0.239906	0.242848	0.241484	0.235408	0.236945	0.232239	0.229413	0.228221	0.228714	0.233942	0.231495	0.229779	0.230317	0.2363	0.242968	0.247555	0.24885	0.250067	0.245775	0.24332	0.245646	0.243013	0.239309	0.242257	0.240551	0.243435	0.242847	0.240574	0.237206	0.236308	0.241259	0.246656	0.251672	0.252042	0.252873	0.250179	0.250412	0.251567	0.25229
						0.226232	0.223967	0.225741	0.231151	0.236142	0.237975	0.241318	0.241859	0.238119	0.240256	0.238608	0.238004	0.236508	0.237962	0.244352	0.242274	0.239698	0.235677	0.241046	0.24899	0.25272	0.253532	0.25617	0.254481	0.253178	0.255306	0.253173	0.250247	0.252337	0.251586	0.254023	0.252092	0.247286	0.242217	0.240398	0.245901	0.251988	0.258893	0.25768	0.260004	0.259363	0.259118	0.259654	0.260499
						0.219485	0.216975	0.218022	0.225252	0.228192	0.229307	0.230257	0.233601	0.232652	0.237792	0.236907	0.236093	0.236151	0.238507	0.243117	0.243039	0.240942	0.233864	0.239266	0.245508	0.246337	0.243358	0.247673	0.247271	0.246497	0.247329	0.247009	0.244592	0.245712	0.244901	0.246213	0.24443	0.240861	0.235539	0.232773	0.239347	0.247445	0.254999	0.251634	0.253157	0.25344	0.251524	0.252208	0.255281
						0.225638	0.222616	0.223747	0.232428	0.234594	0.236719	0.236844	0.240188	0.240915	0.246381	0.244626	0.243995	0.245593	0.248272	0.252605	0.253171	0.251266	0.244821	0.251315	0.254358	0.253403	0.249877	0.25336	0.251416	0.249435	0.249106	0.24954	0.247627	0.246871	0.247744	0.250879	0.24846	0.245556	0.242442	0.242266	0.248291	0.255678	0.264105	0.263513	0.266209	0.263597	0.258891	0.258737	0.261324
						0.229481	0.226413	0.227071	0.236136	0.240598	0.243512	0.245087	0.247435	0.247157	0.251802	0.24952	0.249434	0.250378	0.253701	0.256955	0.25744	0.256997	0.251748	0.257925	0.260959	0.25891	0.253622	0.255428	0.251527	0.248674	0.247025	0.249783	0.247682	0.248211	0.248589	0.252259	0.253536	0.251284	0.249171	0.250812	0.257658	0.263417	0.270163	0.270721	0.272835	0.270013	0.264487	0.261089	0.25912
						0.226863	0.224687	0.226284	0.235084	0.236815	0.236392	0.237997	0.240356	0.238733	0.243798	0.23998	0.238144	0.240521	0.24551	0.248239	0.249598	0.252197	0.248067	0.253315	0.25702	0.255976	0.250418	0.253083	0.248581	0.243469	0.241453	0.245616	0.2447	0.245482	0.244222	0.244206	0.245335	0.245622	0.244579	0.245197	0.251684	0.258848	0.263479	0.263807	0.265342	0.263517	0.256926	0.250729	0.24572
						0.224554	0.223586	0.225891	0.232355	0.232831	0.231454	0.232467	0.235796	0.23467	0.23704	0.232631	0.231244	0.234979	0.239703	0.243359	0.246055	0.249918	0.246618	0.251467	0.256578	0.256646	0.252703	0.253748	0.248392	0.242278	0.239009	0.243191	0.2448	0.248703	0.249007	0.247555	0.24724	0.246995	0.244028	0.244391	0.251672	0.257955	0.262288	0.261422	0.261182	0.256842	0.250024	0.244778	0.242336
						0.227381	0.226601	0.225242	0.229019	0.230932	0.231294	0.229702	0.232401	0.231662	0.231567	0.229126	0.231502	0.237152	0.24205	0.244591	0.246611	0.251376	0.247925	0.252442	0.256819	0.257076	0.251582	0.251423	0.246437	0.241826	0.238981	0.243246	0.244917	0.249862	0.252893	0.249897	0.249021	0.248847	0.243271	0.241863	0.248587	0.254692	0.258407	0.258493	0.256238	0.251064	0.243733	0.239213	0.239175
						0.22795	0.228019	0.223889	0.226799	0.230317	0.229271	0.225169	0.226955	0.226286	0.226142	0.225951	0.227929	0.231654	0.237405	0.238564	0.24104	0.245676	0.244058	0.249982	0.253367	0.250097	0.243701	0.245547	0.241104	0.236773	0.235872	0.241794	0.24433	0.248553	0.252073	0.250815	0.250851	0.2505	0.242115	0.238998	0.243525	0.24671	0.249664	0.25208	0.249787	0.243955	0.235143	0.229738	0.227985
						0.231876	0.232978	0.229045	0.231305	0.235781	0.233566	0.228085	0.229575	0.230131	0.230093	0.228749	0.228199	0.227904	0.232708	0.232563	0.236319	0.24085	0.2404	0.242956	0.24422	0.237159	0.229913	0.232372	0.228068	0.223411	0.223229	0.229195	0.229397	0.234306	0.241563	0.240299	0.242211	0.242276	0.235823	0.232343	0.236839	0.239191	0.244846	0.248026	0.247134	0.242865	0.231605	0.224663	0.219617
						0.224834	0.225288	0.22083	0.222623	0.227471	0.225769	0.221759	0.224204	0.226163	0.225305	0.224751	0.223213	0.219032	0.222987	0.224546	0.228264	0.23086	0.233142	0.236322	0.236779	0.230176	0.220887	0.223266	0.221066	0.216626	0.214398	0.218011	0.218912	0.222951	0.230632	0.229184	0.230628	0.23194	0.228137	0.224993	0.230132	0.235501	0.240492	0.243136	0.242791	0.237278	0.225649	0.219165	0.214393
						0.215437	0.216953	0.213065	0.211383	0.212603	0.20966	0.207207	0.210701	0.212821	0.212236	0.212669	0.211011	0.206362	0.210092	0.21109	0.215578	0.220299	0.225334	0.228304	0.227798	0.22202	0.212582	0.213057	0.2083	0.204582	0.203078	0.204702	0.208027	0.209961	0.21666	0.214709	0.215057	0.215737	0.211377	0.209937	0.2171	0.224434	0.227881	0.23133	0.230369	0.222305	0.212091	0.207679	0.20501
						0.21892	0.220531	0.217416	0.213685	0.213225	0.210133	0.20845	0.210301	0.213296	0.212011	0.212418	0.210334	0.205499	0.207844	0.207898	0.213863	0.221214	0.228788	0.232757	0.231508	0.22498	0.216743	0.217483	0.213553	0.208967	0.205785	0.206439	0.21227	0.213128	0.217703	0.217635	0.217508	0.217828	0.212266	0.209892	0.218798	0.225358	0.227195	0.231236	0.230135	0.221737	0.212305	0.206558	0.207128
						0.21831	0.221314	0.219543	0.212197	0.209121	0.205244	0.202813	0.2034	0.209042	0.208873	0.209205	0.20593	0.201788	0.203993	0.202888	0.208799	0.217495	0.227197	0.229092	0.227672	0.22049	0.215335	0.215873	0.212661	0.207789	0.204386	0.202276	0.207219	0.207209	0.211766	0.213901	0.213512	0.21139	0.205587	0.20345	0.214156	0.219516	0.21864	0.221138	0.218628	0.210949	0.203331	0.198348	0.199398
						0.219762	0.22255	0.221026	0.210262	0.204462	0.201321	0.199833	0.203093	0.209731	0.210595	0.210823	0.207627	0.201978	0.202378	0.203354	0.208281	0.218121	0.228882	0.232415	0.227964	0.221041	0.218604	0.219917	0.21955	0.215717	0.212623	0.208419	0.212422	0.211039	0.215544	0.216896	0.21636	0.213646	0.20787	0.205135	0.213625	0.217139	0.216526	0.220944	0.221817	0.216679	0.211249	0.207189	0.204544
						0.21949	0.222614	0.221119	0.210541	0.205385	0.205529	0.206128	0.21241	0.219331	0.220055	0.222067	0.220143	0.212035	0.209077	0.209513	0.212753	0.220286	0.230226	0.235762	0.229687	0.221649	0.221046	0.222992	0.223445	0.221848	0.219327	0.214888	0.216495	0.215202	0.217879	0.217594	0.217282	0.214041	0.207593	0.203434	0.211259	0.21423	0.215585	0.221582	0.224968	0.222157	0.219299	0.218638	0.215935
						0.221226	0.223398	0.221528	0.212198	0.208101	0.20804	0.209376	0.214493	0.21983	0.22214	0.221446	0.218937	0.210309	0.207766	0.207328	0.209649	0.217747	0.226505	0.233693	0.227356	0.220219	0.219062	0.225145	0.226507	0.225877	0.223651	0.219369	0.222129	0.220245	0.221659	0.221841	0.220727	0.215432	0.208973	0.206194	0.211165	0.213313	0.213285	0.218276	0.222189	0.221106	0.220943	0.222451	0.220796
						0.223455	0.22721	0.226872	0.218878	0.214555	0.214253	0.213992	0.217744	0.223332	0.225479	0.224542	0.221428	0.211204	0.206951	0.208605	0.210699	0.219598	0.227031	0.23509	0.231263	0.225793	0.223455	0.230645	0.23348	0.231534	0.228582	0.222986	0.229204	0.226067	0.225732	0.227492	0.227403	0.221544	0.214412	0.214985	0.220172	0.222823	0.225605	0.231668	0.235114	0.231861	0.232787	0.232819	0.229912
						0.218678	0.221013	0.221928	0.216594	0.213291	0.210798	0.211084	0.215114	0.22106	0.224556	0.223898	0.218784	0.208404	0.204491	0.207874	0.211345	0.219211	0.224129	0.233356	0.230887	0.227576	0.225974	0.231507	0.233853	0.232196	0.228814	0.224949	0.231401	0.228179	0.228651	0.232539	0.23444	0.231228	0.224865	0.22629	0.231668	0.235618	0.240111	0.243309	0.243052	0.236026	0.238906	0.236777	0.232594
						0.224531	0.223902	0.225435	0.221831	0.217517	0.214483	0.214517	0.219323	0.226232	0.229839	0.231415	0.229352	0.222477	0.220924	0.223572	0.226808	0.235314	0.237476	0.245892	0.24412	0.242458	0.239366	0.242843	0.243614	0.242855	0.239225	0.234988	0.241465	0.238072	0.237648	0.242715	0.244693	0.24103	0.231742	0.234738	0.240786	0.246393	0.250308	0.252632	0.250985	0.24233	0.245628	0.24401	0.240254
						0.239869	0.238012	0.238929	0.234608	0.226816	0.22047	0.221108	0.22647	0.232536	0.235705	0.236608	0.235147	0.23241	0.233999	0.23789	0.23997	0.247509	0.248217	0.25344	0.251579	0.248268	0.243678	0.247322	0.247252	0.246215	0.244942	0.241125	0.247175	0.244736	0.244287	0.251448	0.252735	0.248512	0.237918	0.242517	0.247021	0.252256	0.25681	0.258757	0.258165	0.253025	0.257656	0.257231	0.256253
						0.249864	0.245789	0.244975	0.241098	0.234789	0.232389	0.23253	0.234667	0.240949	0.243887	0.244231	0.24435	0.242743	0.243901	0.247879	0.249437	0.256336	0.256763	0.259703	0.259193	0.257105	0.251372	0.252651	0.253575	0.251022	0.250345	0.247886	0.252154	0.251699	0.250936	0.259958	0.261304	0.258813	0.246561	0.249375	0.253615	0.257821	0.262858	0.262628	0.263818	0.259232	0.262221	0.260001	0.260581
						0.246708	0.241461	0.240238	0.237522	0.23309	0.231307	0.23107	0.233486	0.23865	0.240289	0.238521	0.238932	0.237328	0.238348	0.243045	0.24383	0.248529	0.246964	0.249212	0.250807	0.250308	0.243963	0.245177	0.244645	0.242728	0.245477	0.244019	0.248083	0.248631	0.246208	0.253471	0.254567	0.253244	0.244517	0.245141	0.247481	0.250538	0.254569	0.253398	0.256359	0.250221	0.252105	0.250142	0.247755
						0.246389	0.241353	0.238862	0.237492	0.237323	0.23501	0.235839	0.239592	0.244483	0.247544	0.244977	0.245658	0.242618	0.241539	0.247207	0.247123	0.248157	0.246244	0.250188	0.250496	0.250651	0.245241	0.246877	0.246221	0.245271	0.250631	0.251205	0.253702	0.252793	0.252217	0.258306	0.258819	0.25748	0.248799	0.248749	0.246511	0.248031	0.251648	0.251956	0.257322	0.251319	0.250971	0.250047	0.244268
						0.24526	0.239504	0.237207	0.237186	0.239198	0.238987	0.241086	0.243226	0.247088	0.251321	0.247294	0.249308	0.24732	0.247463	0.254627	0.255976	0.256043	0.252686	0.253789	0.254831	0.25603	0.249011	0.248252	0.246139	0.245371	0.250471	0.249417	0.251115	0.250003	0.25125	0.255338	0.256654	0.258803	0.250447	0.250553	0.248213	0.250588	0.254064	0.252536	0.257976	0.252077	0.251433	0.249473	0.243645
						0.249397	0.243194	0.239325	0.23971	0.242498	0.242798	0.243895	0.242837	0.24671	0.251515	0.2467	0.248594	0.247929	0.250072	0.254851	0.256229	0.257356	0.255767	0.256451	0.257073	0.257446	0.251125	0.250177	0.24724	0.245544	0.250379	0.250459	0.251455	0.251481	0.254971	0.261171	0.264598	0.268518	0.260512	0.259683	0.257453	0.259929	0.2629	0.259509	0.264813	0.25956	0.257629	0.251842	0.245834
						0.245547	0.237611	0.231655	0.232303	0.235283	0.236817	0.23683	0.234025	0.23654	0.239845	0.236963	0.238756	0.239685	0.244069	0.248279	0.249031	0.249	0.246597	0.246557	0.248446	0.249332	0.245709	0.244716	0.24356	0.242742	0.248794	0.25109	0.252072	0.254803	0.259268	0.263687	0.267394	0.270995	0.263885	0.262922	0.262257	0.264286	0.267042	0.262176	0.268302	0.263472	0.260347	0.254164	0.24613
						0.248364	0.242098	0.232485	0.231691	0.234558	0.236356	0.236138	0.234393	0.237441	0.239488	0.235147	0.233593	0.235215	0.237178	0.240523	0.242392	0.245649	0.243985	0.242604	0.24341	0.24408	0.24156	0.24235	0.241134	0.243204	0.248739	0.249874	0.249465	0.252491	0.255473	0.259238	0.262541	0.266092	0.258574	0.260483	0.261952	0.263441	0.266634	0.26251	0.269936	0.265582	0.262707	0.258158	0.251015
						0.241398	0.233739	0.223579	0.224764	0.228646	0.232524	0.23245	0.230984	0.233493	0.233483	0.229998	0.228995	0.232373	0.234871	0.237384	0.23929	0.244187	0.24336	0.242979	0.243869	0.243559	0.242098	0.2446	0.244324	0.245193	0.247414	0.24608	0.241457	0.245011	0.245916	0.247261	0.249362	0.252275	0.245654	0.24793	0.25174	0.254852	0.260404	0.257302	0.265744	0.26157	0.257882	0.253901	0.248749
						0.238534	0.230695	0.219475	0.220435	0.225689	0.232793	0.233076	0.23287	0.235828	0.237144	0.236452	0.237436	0.243914	0.245557	0.246191	0.246523	0.249883	0.247074	0.247073	0.246597	0.24468	0.24191	0.244245	0.245491	0.24527	0.246977	0.245967	0.24077	0.24501	0.24593	0.243506	0.24771	0.251527	0.245141	0.24621	0.247819	0.249556	0.254868	0.252769	0.259594	0.256243	0.251326	0.245162	0.237159
						0.242313	0.235243	0.224119	0.223777	0.231808	0.2383	0.236639	0.237679	0.241927	0.244509	0.243467	0.245175	0.254857	0.254719	0.252968	0.250608	0.253321	0.250949	0.251257	0.249644	0.245193	0.240674	0.242068	0.241754	0.240098	0.24145	0.240226	0.235517	0.242245	0.244027	0.2412	0.247062	0.250945	0.245972	0.247498	0.248875	0.251258	0.256041	0.255002	0.262072	0.259337	0.255728	0.247517	0.237728
						0.244531	0.23817	0.228457	0.22789	0.235826	0.241591	0.240609	0.241222	0.244908	0.246952	0.246456	0.244469	0.253301	0.254365	0.253237	0.249877	0.254561	0.253361	0.254574	0.253074	0.248694	0.244809	0.244265	0.244853	0.245001	0.247435	0.246089	0.240594	0.244425	0.245676	0.243467	0.248315	0.252284	0.24425	0.246058	0.247255	0.250342	0.25531	0.25559	0.263149	0.262199	0.259995	0.250447	0.240018
						0.236306	0.230916	0.222829	0.223147	0.230218	0.236887	0.236028	0.235433	0.238373	0.239529	0.239291	0.239149	0.247454	0.250771	0.249787	0.250192	0.253307	0.250099	0.252309	0.250319	0.245776	0.242278	0.243853	0.247452	0.246862	0.247828	0.246901	0.238623	0.240411	0.241686	0.240582	0.244466	0.247583	0.239333	0.237373	0.236553	0.239915	0.246035	0.247276	0.252559	0.252707	0.252051	0.241761	0.233735
						0.227068	0.221927	0.215775	0.215237	0.220173	0.22827	0.229576	0.229703	0.231872	0.233331	0.232817	0.234033	0.242488	0.247956	0.248262	0.249369	0.251536	0.245474	0.246475	0.241949	0.235631	0.231147	0.233806	0.236139	0.234209	0.233625	0.232316	0.226083	0.227518	0.22984	0.23097	0.238685	0.243367	0.236546	0.232331	0.231409	0.23384	0.241433	0.242954	0.248323	0.247742	0.245308	0.236307	0.234075
						0.230289	0.229581	0.223267	0.221017	0.22352	0.23029	0.232995	0.234741	0.23851	0.239842	0.240211	0.240815	0.25002	0.255833	0.255443	0.256319	0.25651	0.248919	0.247416	0.242808	0.235535	0.232483	0.235761	0.238108	0.236118	0.235689	0.23583	0.230231	0.231789	0.235043	0.236098	0.243768	0.247168	0.238188	0.234311	0.233139	0.236747	0.246813	0.250682	0.255723	0.253131	0.249971	0.239169	0.239077
						0.232385	0.235766	0.229103	0.22554	0.224812	0.231019	0.234091	0.238963	0.243331	0.243288	0.243713	0.243908	0.256262	0.262821	0.261233	0.263444	0.262876	0.253258	0.251579	0.245944	0.235733	0.231702	0.236937	0.239536	0.240042	0.239382	0.241308	0.237422	0.237067	0.240726	0.24406	0.250571	0.251155	0.241542	0.239079	0.23641	0.236622	0.247256	0.250574	0.25283	0.249538	0.245703	0.236477	0.237772
						0.234856	0.23633	0.23198	0.229579	0.227683	0.232945	0.234728	0.239553	0.247441	0.246109	0.24636	0.248276	0.259865	0.263313	0.261988	0.265138	0.265516	0.257492	0.25604	0.25015	0.237725	0.230388	0.235126	0.239239	0.242242	0.245552	0.249119	0.245307	0.244276	0.246531	0.252976	0.259343	0.257095	0.246138	0.245383	0.242462	0.242389	0.250613	0.25278	0.253566	0.253804	0.249871	0.242558	0.242967
						0.235083	0.236013	0.234862	0.232868	0.231728	0.236867	0.238566	0.241826	0.25067	0.250345	0.251687	0.253681	0.264042	0.267478	0.265005	0.265642	0.265828	0.259199	0.256912	0.249646	0.237246	0.23185	0.237004	0.242911	0.246447	0.251204	0.259063	0.257662	0.254837	0.255089	0.261754	0.269818	0.265413	0.251801	0.251761	0.249803	0.246987	0.252667	0.255153	0.254146	0.255632	0.251333	0.245626	0.248561
						0.24237	0.244707	0.244082	0.238426	0.238145	0.240358	0.238355	0.237694	0.244834	0.245353	0.245958	0.24701	0.255831	0.258591	0.256608	0.258695	0.261909	0.258806	0.257024	0.252347	0.243667	0.239889	0.243291	0.249741	0.25237	0.25784	0.264834	0.263908	0.259313	0.257774	0.263237	0.273664	0.270685	0.256468	0.258318	0.258053	0.253075	0.257119	0.261135	0.259886	0.261646	0.257767	0.250501	0.252364
						0.254746	0.255878	0.254266	0.247346	0.2465	0.242608	0.236907	0.235263	0.240438	0.239762	0.238319	0.238546	0.247208	0.250465	0.250253	0.255614	0.258582	0.258932	0.257741	0.25334	0.247632	0.245255	0.248853	0.254035	0.255548	0.260352	0.267777	0.265492	0.261597	0.26112	0.267613	0.276301	0.271631	0.255929	0.257616	0.259159	0.252993	0.257131	0.260971	0.260497	0.263739	0.259861	0.255963	0.25955
						0.262231	0.260887	0.259207	0.252409	0.249629	0.244178	0.23751	0.234419	0.236926	0.234374	0.23165	0.230843	0.236671	0.239437	0.239952	0.246699	0.252245	0.253073	0.251967	0.247469	0.244784	0.244897	0.248448	0.255468	0.258788	0.264406	0.271533	0.27041	0.268563	0.272439	0.278193	0.284104	0.28001	0.262453	0.26296	0.263434	0.255838	0.258555	0.262505	0.260017	0.262805	0.261143	0.260212	0.26471
						0.251837	0.248117	0.245403	0.241397	0.238896	0.23454	0.228846	0.227833	0.229045	0.225228	0.219852	0.22003	0.22637	0.228578	0.23328	0.242074	0.245989	0.247024	0.247256	0.242007	0.240797	0.24161	0.247391	0.253637	0.255045	0.259922	0.26682	0.269265	0.270905	0.277963	0.283488	0.28596	0.282035	0.265903	0.265325	0.265723	0.258496	0.26063	0.264099	0.261267	0.259571	0.258829	0.259465	0.261861
						0.24918	0.244684	0.238418	0.233241	0.232313	0.227122	0.222869	0.223675	0.22476	0.223555	0.218524	0.219119	0.22423	0.226511	0.231078	0.239198	0.242432	0.244945	0.247049	0.241274	0.239413	0.240033	0.246044	0.251724	0.252152	0.257493	0.264197	0.267833	0.271633	0.278457	0.282798	0.282418	0.278823	0.264404	0.265928	0.265541	0.259869	0.261511	0.263384	0.264089	0.265241	0.263253	0.264382	0.264407
						0.246005	0.241527	0.234989	0.229612	0.230039	0.222729	0.216115	0.214346	0.214635	0.214593	0.209584	0.207946	0.212691	0.215301	0.218304	0.225001	0.22991	0.235375	0.23783	0.234595	0.232946	0.235027	0.239833	0.246318	0.24616	0.249679	0.256501	0.259812	0.263053	0.266067	0.27008	0.269421	0.264368	0.250199	0.253049	0.25596	0.253258	0.255739	0.255972	0.257019	0.258657	0.255252	0.256004	0.256
						0.245131	0.239743	0.234292	0.231052	0.233376	0.227323	0.22031	0.216356	0.217828	0.218211	0.211867	0.207437	0.210353	0.212587	0.215562	0.22152	0.229679	0.235658	0.23823	0.236727	0.235278	0.237583	0.243052	0.250066	0.2519	0.256417	0.261552	0.263711	0.266684	0.26691	0.270495	0.268054	0.259514	0.245384	0.249258	0.254455	0.253033	0.25548	0.257047	0.258109	0.262633	0.259712	0.259313	0.257166
						0.246807	0.241538	0.236576	0.233304	0.237477	0.234092	0.227041	0.222821	0.222454	0.22313	0.214605	0.209729	0.210354	0.212975	0.215533	0.217217	0.223832	0.231266	0.233549	0.231967	0.233793	0.235923	0.238868	0.245064	0.247272	0.251792	0.254765	0.257634	0.260488	0.261642	0.262832	0.262031	0.256614	0.245944	0.250251	0.257487	0.254926	0.25521	0.259013	0.262842	0.269371	0.265027	0.262233	0.257792
						0.248527	0.244975	0.239237	0.234675	0.238297	0.236591	0.23185	0.228913	0.228596	0.229662	0.220017	0.211764	0.211763	0.214757	0.218453	0.218591	0.222959	0.226325	0.226804	0.225288	0.228578	0.231993	0.234451	0.237697	0.240217	0.24393	0.245992	0.247935	0.249114	0.249529	0.248477	0.246678	0.243023	0.235611	0.241253	0.249191	0.247772	0.250036	0.254985	0.260884	0.266923	0.263746	0.260973	0.257902
						0.252701	0.249941	0.243865	0.238126	0.23816	0.236201	0.233769	0.233278	0.2328	0.232235	0.219145	0.209876	0.212813	0.215811	0.222308	0.221106	0.22573	0.229622	0.228269	0.227374	0.231272	0.234069	0.235155	0.237161	0.240019	0.242232	0.241648	0.243371	0.245889	0.248203	0.246797	0.243756	0.239621	0.232896	0.237986	0.246029	0.244721	0.248823	0.25255	0.258133	0.263042	0.259002	0.256044	0.252554
						0.243742	0.243708	0.239339	0.236194	0.237791	0.235664	0.23443	0.234012	0.234089	0.231386	0.217307	0.206791	0.20834	0.212548	0.219145	0.217285	0.221195	0.225654	0.223626	0.222567	0.228999	0.232789	0.232959	0.233788	0.235784	0.238381	0.235804	0.236014	0.239932	0.242845	0.2417	0.235751	0.230799	0.225686	0.230637	0.238623	0.239291	0.242181	0.246986	0.254044	0.258034	0.254183	0.24968	0.24213
						0.236324	0.23622	0.232151	0.23044	0.234162	0.233141	0.232402	0.232034	0.231075	0.226594	0.214569	0.203556	0.204539	0.208343	0.214614	0.212544	0.217382	0.218547	0.217899	0.217511	0.224039	0.227793	0.227588	0.226718	0.227554	0.229381	0.227099	0.228	0.229657	0.231734	0.232208	0.225498	0.221081	0.217592	0.222496	0.23262	0.234809	0.237944	0.242928	0.252152	0.255195	0.251482	0.246658	0.23794
						0.228747	0.228086	0.22215	0.219907	0.223434	0.223921	0.226328	0.228433	0.22871	0.223981	0.213306	0.202239	0.203088	0.2077	0.212664	0.210358	0.213879	0.214114	0.211664	0.211081	0.218502	0.222424	0.220309	0.216732	0.218139	0.219267	0.216631	0.21394	0.21506	0.216415	0.216806	0.21133	0.205672	0.202954	0.208771	0.219984	0.223209	0.228844	0.232077	0.241495	0.241753	0.237798	0.235589	0.227262
						0.229878	0.2298	0.22533	0.223419	0.227953	0.22705	0.228973	0.234969	0.238164	0.235157	0.225155	0.213551	0.210661	0.214942	0.217413	0.213317	0.215712	0.213769	0.20824	0.20456	0.208801	0.211173	0.208519	0.205865	0.208955	0.210028	0.210119	0.208161	0.209057	0.211834	0.212295	0.210539	0.205836	0.202798	0.209371	0.221747	0.224172	0.232357	0.235979	0.244338	0.24673	0.242187	0.240737	0.233236
						0.236833	0.238703	0.234347	0.231703	0.234537	0.23395	0.23649	0.239016	0.24318	0.238094	0.229525	0.217972	0.212913	0.217077	0.218212	0.213318	0.213516	0.21031	0.207842	0.204966	0.209317	0.209977	0.206362	0.203828	0.206195	0.207133	0.210352	0.211421	0.211508	0.213874	0.213205	0.21527	0.209066	0.205548	0.210403	0.222821	0.224677	0.234597	0.239321	0.246736	0.245965	0.239289	0.238927	0.231925
						0.233226	0.233802	0.229458	0.225855	0.230118	0.230055	0.235691	0.239663	0.243443	0.239077	0.23354	0.225844	0.219553	0.223528	0.224183	0.220168	0.215701	0.21064	0.207547	0.201969	0.20703	0.207447	0.206077	0.205144	0.207474	0.210626	0.215641	0.217979	0.218205	0.223091	0.222456	0.224311	0.217934	0.213754	0.216724	0.22521	0.22672	0.236292	0.239723	0.246453	0.244819	0.237796	0.238603	0.232447
						0.232515	0.233115	0.231162	0.22715	0.230265	0.233897	0.239928	0.244226	0.247248	0.242046	0.236977	0.231506	0.22372	0.227243	0.229636	0.224329	0.216783	0.211129	0.208269	0.202535	0.207724	0.20759	0.207941	0.208969	0.208602	0.210473	0.215262	0.218155	0.219572	0.22568	0.227502	0.229574	0.222929	0.218338	0.219597	0.226983	0.228816	0.237268	0.24075	0.24725	0.246557	0.23901	0.239974	0.235335
						0.236798	0.236641	0.231319	0.229889	0.232027	0.234509	0.24117	0.243384	0.247038	0.238954	0.232931	0.230509	0.224222	0.22767	0.229615	0.22571	0.219567	0.214869	0.210452	0.207027	0.211399	0.209829	0.21148	0.212791	0.212822	0.212039	0.213919	0.21519	0.218686	0.224787	0.227388	0.229599	0.222001	0.217084	0.21891	0.225752	0.229233	0.237311	0.240943	0.248735	0.248624	0.24301	0.24296	0.239052
						0.247102	0.244307	0.238534	0.236946	0.239328	0.242211	0.245017	0.247883	0.253482	0.244953	0.240323	0.240291	0.234636	0.236587	0.239751	0.239517	0.235877	0.231916	0.226356	0.222718	0.225077	0.220934	0.223273	0.22439	0.223381	0.220265	0.219358	0.22103	0.22521	0.233194	0.238732	0.241535	0.233239	0.225753	0.22713	0.234848	0.238096	0.245475	0.252153	0.259038	0.258762	0.252881	0.253101	0.24699
						0.247275	0.24668	0.242303	0.24393	0.245038	0.24684	0.250333	0.250068	0.25815	0.250535	0.245887	0.243767	0.237071	0.240624	0.245708	0.249568	0.243786	0.236821	0.231405	0.228962	0.23017	0.226742	0.231099	0.231768	0.228181	0.22413	0.223106	0.226922	0.233065	0.242864	0.248758	0.25147	0.244349	0.238	0.238609	0.247516	0.251685	0.258152	0.263988	0.271514	0.269281	0.258851	0.256898	0.249547
						0.249019	0.245062	0.243243	0.243772	0.24542	0.247306	0.251143	0.254459	0.258832	0.252411	0.249204	0.245023	0.23795	0.242604	0.25037	0.253207	0.247236	0.239392	0.235119	0.232148	0.230426	0.225323	0.230957	0.230643	0.226626	0.224464	0.225295	0.22947	0.233855	0.242142	0.249246	0.254697	0.248919	0.242223	0.241267	0.250096	0.253598	0.259128	0.268481	0.274533	0.27085	0.258747	0.254323	0.245962
						0.24218	0.238545	0.235011	0.238638	0.236809	0.238414	0.242563	0.248719	0.255835	0.249054	0.247108	0.244173	0.23627	0.242647	0.250622	0.255712	0.249301	0.241596	0.237644	0.231988	0.229902	0.222865	0.229092	0.229121	0.224691	0.221396	0.22231	0.226671	0.228152	0.235258	0.243532	0.250749	0.244821	0.237511	0.239397	0.252086	0.258328	0.262363	0.272222	0.275361	0.272103	0.259863	0.25442	0.246538
						0.242756	0.236063	0.233951	0.235967	0.235109	0.235527	0.242706	0.247104	0.253813	0.249673	0.245637	0.243578	0.236808	0.241159	0.250777	0.257729	0.25309	0.246347	0.244194	0.240708	0.239267	0.231669	0.237973	0.239261	0.234309	0.231043	0.231177	0.236161	0.235223	0.240309	0.249373	0.257337	0.25315	0.245679	0.249788	0.262211	0.267905	0.270356	0.280786	0.282735	0.279602	0.267815	0.261327	0.253211
						0.237607	0.235286	0.23023	0.231819	0.232796	0.239319	0.243481	0.246159	0.250507	0.24554	0.243277	0.239352	0.234592	0.239325	0.249559	0.256157	0.250685	0.246206	0.245343	0.246028	0.246905	0.242811	0.250934	0.251343	0.244923	0.24097	0.240284	0.244218	0.242065	0.244428	0.252099	0.257475	0.253137	0.24829	0.251735	0.26258	0.268955	0.269475	0.280463	0.283472	0.282748	0.273829	0.267532	0.25855
						0.23424	0.226565	0.225678	0.223881	0.227883	0.237261	0.241695	0.243464	0.251997	0.246937	0.24705	0.243347	0.24011	0.246783	0.256566	0.261777	0.25766	0.255341	0.252921	0.24975	0.249824	0.248671	0.255474	0.254933	0.250824	0.246426	0.244289	0.246038	0.245026	0.247285	0.254331	0.25845	0.254963	0.252541	0.256878	0.269263	0.275668	0.276386	0.285914	0.286647	0.28879	0.2825	0.276456	0.266126
						0.233149	0.225669	0.22222	0.226227	0.22753	0.238096	0.240802	0.24404	0.251824	0.248486	0.246905	0.243207	0.242538	0.247734	0.255036	0.259083	0.254743	0.255826	0.251607	0.248671	0.247759	0.247634	0.25302	0.252278	0.249692	0.245312	0.24105	0.241021	0.241822	0.243411	0.251163	0.255487	0.25109	0.249432	0.252421	0.264962	0.272193	0.270615	0.279283	0.279864	0.283775	0.280799	0.276463	0.26327
						0.234285	0.228335	0.223256	0.22547	0.230526	0.236037	0.236822	0.237592	0.248745	0.245324	0.241481	0.238473	0.241098	0.247707	0.24975	0.253103	0.25114	0.253147	0.245199	0.238386	0.238369	0.237315	0.240221	0.23988	0.239188	0.236405	0.231824	0.230778	0.234742	0.239424	0.24658	0.251012	0.250519	0.249896	0.255517	0.268697	0.272915	0.268106	0.274371	0.275467	0.279053	0.276373	0.270489	0.256066
						0.228002	0.221069	0.217796	0.217545	0.222586	0.229462	0.226777	0.229023	0.239269	0.239735	0.235066	0.23055	0.231917	0.240999	0.242737	0.245774	0.247703	0.249655	0.240417	0.229925	0.229148	0.229793	0.232104	0.231595	0.232766	0.232074	0.228612	0.225292	0.23107	0.237253	0.243495	0.248229	0.249758	0.248954	0.25427	0.267612	0.271049	0.264792	0.268765	0.269853	0.271461	0.26962	0.264467	0.250721
						0.227586	0.219084	0.21584	0.217495	0.220946	0.224859	0.222382	0.223661	0.234262	0.23436	0.230884	0.226023	0.229061	0.235465	0.23662	0.239155	0.239747	0.243562	0.233155	0.22496	0.222372	0.221916	0.226217	0.22793	0.229943	0.22936	0.225346	0.221282	0.225847	0.23262	0.24034	0.246573	0.246767	0.246731	0.253136	0.267267	0.271	0.265306	0.26781	0.269137	0.271601	0.271011	0.265109	0.251905
						0.232092	0.227454	0.223424	0.224705	0.231306	0.23362	0.23115	0.232722	0.243217	0.244935	0.241025	0.237141	0.238732	0.24691	0.244814	0.246294	0.247568	0.251822	0.243791	0.236068	0.233321	0.231649	0.232659	0.23326	0.236398	0.23558	0.232708	0.228996	0.232099	0.239424	0.247585	0.253101	0.253318	0.254486	0.261608	0.274265	0.277301	0.272807	0.276296	0.278592	0.281667	0.282748	0.277739	0.261921
						0.23209	0.226617	0.225976	0.229669	0.23526	0.236915	0.232918	0.236513	0.248387	0.251374	0.249981	0.248194	0.250485	0.256746	0.253573	0.253563	0.255453	0.26034	0.250428	0.24045	0.239346	0.23579	0.233712	0.230295	0.235048	0.235042	0.232822	0.229223	0.233969	0.243052	0.250332	0.253869	0.254507	0.258102	0.265895	0.278104	0.281252	0.277372	0.280664	0.282982	0.284202	0.285055	0.281822	0.264361
						0.233141	0.227718	0.228409	0.233949	0.240454	0.242101	0.24022	0.241266	0.251379	0.256011	0.256024	0.255933	0.255723	0.260871	0.25671	0.255205	0.254324	0.260326	0.252431	0.240668	0.238583	0.23708	0.233773	0.230618	0.233926	0.235417	0.232735	0.228407	0.234528	0.243199	0.250172	0.253766	0.256916	0.26083	0.270675	0.280192	0.283617	0.279218	0.282765	0.285223	0.282754	0.283368	0.280337	0.265351
						0.234082	0.227135	0.231455	0.236092	0.240734	0.239152	0.237177	0.241608	0.253268	0.25766	0.259709	0.259502	0.255703	0.259863	0.260437	0.259061	0.253811	0.258097	0.249114	0.238268	0.232636	0.230445	0.230371	0.22843	0.231416	0.234395	0.233204	0.230564	0.238024	0.248643	0.257913	0.262064	0.263493	0.265212	0.275398	0.280537	0.282676	0.278342	0.279333	0.280389	0.274377	0.273144	0.269929	0.256628
						0.241909	0.232584	0.237473	0.241559	0.244115	0.243789	0.242982	0.24836	0.257418	0.259346	0.261935	0.264493	0.258263	0.262507	0.264163	0.262493	0.256443	0.260223	0.247663	0.236886	0.23372	0.230328	0.229946	0.231291	0.233205	0.238306	0.235337	0.231002	0.237756	0.251644	0.263709	0.267474	0.270164	0.271053	0.281863	0.285472	0.286091	0.282975	0.283409	0.28303	0.274954	0.271176	0.266364	0.252189
						0.248724	0.240833	0.245078	0.24551	0.248626	0.244421	0.241893	0.244686	0.250076	0.2526	0.257269	0.261081	0.254788	0.257384	0.261077	0.25962	0.258196	0.262172	0.251074	0.241322	0.240266	0.234621	0.233604	0.234439	0.237998	0.244293	0.240168	0.234016	0.240426	0.254165	0.266686	0.271848	0.276959	0.275792	0.284317	0.284589	0.284128	0.279622	0.277593	0.27786	0.269553	0.26525	0.258697	0.246661
						0.251103	0.241584	0.246843	0.244577	0.246826	0.244274	0.238723	0.243694	0.248415	0.250967	0.255191	0.258094	0.251351	0.255162	0.256637	0.254328	0.251361	0.256577	0.246858	0.236762	0.236936	0.231819	0.23068	0.231788	0.234621	0.242795	0.235963	0.2295	0.235361	0.250879	0.262368	0.26879	0.274043	0.272304	0.282338	0.281831	0.280236	0.27674	0.275532	0.278311	0.271452	0.263612	0.255646	0.246907
						0.264445	0.251292	0.257691	0.259212	0.255705	0.251949	0.24796	0.252875	0.260106	0.263822	0.266054	0.270128	0.263078	0.266596	0.269652	0.267429	0.264092	0.266054	0.261069	0.251036	0.252299	0.247114	0.247421	0.24467	0.247536	0.254297	0.246195	0.239081	0.246249	0.260108	0.26954	0.273217	0.277873	0.276305	0.286947	0.284753	0.285576	0.285688	0.283418	0.286498	0.28208	0.274812	0.267876	0.259303
						0.264314	0.254601	0.262243	0.267355	0.262912	0.257923	0.257809	0.264226	0.270731	0.272689	0.273073	0.27767	0.268313	0.267525	0.272949	0.273281	0.266716	0.266302	0.264582	0.254985	0.253633	0.247876	0.248616	0.246188	0.246679	0.24892	0.243309	0.239922	0.247744	0.26265	0.271225	0.273335	0.27588	0.273028	0.284488	0.283628	0.283974	0.286175	0.28477	0.288045	0.286104	0.278734	0.271792	0.264948
						0.262821	0.257423	0.267755	0.270622	0.263422	0.260292	0.259398	0.265834	0.271893	0.273604	0.272903	0.278094	0.267229	0.265514	0.269453	0.271063	0.262075	0.262086	0.262165	0.252895	0.252081	0.244974	0.247317	0.24647	0.243594	0.244133	0.241065	0.240546	0.24746	0.262436	0.271544	0.275065	0.277309	0.27034	0.279273	0.278522	0.280246	0.283312	0.283681	0.286176	0.28284	0.274188	0.266922	0.260743
						0.261512	0.256694	0.264759	0.265534	0.257508	0.253694	0.253473	0.259489	0.267619	0.270239	0.268978	0.275043	0.265476	0.264935	0.268618	0.273674	0.262654	0.25914	0.259292	0.249555	0.248874	0.243006	0.247015	0.246984	0.239821	0.240773	0.240132	0.241608	0.248558	0.262893	0.271026	0.274082	0.274003	0.267054	0.273476	0.273955	0.276335	0.278042	0.275826	0.275499	0.271149	0.260207	0.253102	0.247208
						0.260343	0.256325	0.26382	0.262464	0.258263	0.254737	0.251417	0.257094	0.266412	0.268596	0.266096	0.26956	0.260285	0.260517	0.265074	0.272023	0.261312	0.254039	0.252274	0.242535	0.242027	0.236615	0.239383	0.240655	0.234479	0.236338	0.238257	0.241611	0.24848	0.261541	0.268018	0.271673	0.272379	0.267818	0.272869	0.273867	0.277081	0.276892	0.275319	0.274688	0.270223	0.258049	0.250201	0.244434
						0.258618	0.257722	0.261952	0.258941	0.256819	0.254953	0.24869	0.252938	0.265939	0.269813	0.264403	0.27052	0.26219	0.262776	0.266418	0.27143	0.262259	0.254199	0.251747	0.239762	0.238223	0.233326	0.234155	0.234642	0.229401	0.23137	0.235025	0.239733	0.246539	0.260169	0.266204	0.269808	0.269541	0.26482	0.267501	0.268657	0.271948	0.272382	0.269995	0.271052	0.266496	0.253628	0.246315	0.243184
[truncated: 5 more columns]

## Sheet: 3A lower panel
X	Y-mean	mean+SEM	mean-SEM			Z Value
-0.25	0.183292	0.203492	0.163091			0.109472	0.107877	0.0984073	0.0953685	0.103473	0.106605	0.106218	0.11487	0.113085	0.107891	0.112741	0.120606	0.112585	0.109603	0.097951	0.0991101	0.100626	0.0884773	0.079782	0.0873208	0.0786801	0.0753832	0.0745376	0.0768909	0.0902358	0.0866363	0.0744382	0.0653244	0.0672849	0.0693735	0.0705691	0.06963	0.0857409	0.0932699	0.0901887	0.0893387	0.0824188	0.0947033	0.10699	0.0956245	0.087207	0.0773419	0.0809895	0.0750899
-0.239583	0.179472	0.196773	0.16217			0.115259	0.112119	0.100559	0.095972	0.0984376	0.103999	0.104122	0.115388	0.115677	0.114618	0.116622	0.1208	0.112844	0.110049	0.0944084	0.091248	0.0929997	0.0840844	0.0784128	0.0892595	0.0856867	0.0845423	0.0833474	0.0881167	0.104873	0.104233	0.0946661	0.0822446	0.0813111	0.0810839	0.0848501	0.0856438	0.0982982	0.103985	0.102762	0.102877	0.0962798	0.110836	0.120797	0.108016	0.0979658	0.0859675	0.0939998	0.0951516
-0.229167	0.185001	0.199979	0.170023			0.129245	0.126271	0.11614	0.110582	0.113453	0.119358	0.119795	0.131519	0.132077	0.130961	0.129167	0.129557	0.122777	0.121766	0.106184	0.106487	0.109504	0.105952	0.102142	0.113656	0.114968	0.114953	0.112071	0.116916	0.128874	0.128377	0.120674	0.105665	0.103916	0.102753	0.10495	0.105029	0.118193	0.122816	0.122409	0.12385	0.111719	0.12392	0.134203	0.122813	0.11021	0.0998096	0.109472	0.110381
-0.21875	0.183426	0.200073	0.16678			0.146487	0.144342	0.130614	0.122614	0.12685	0.129647	0.130092	0.141814	0.143539	0.143254	0.138627	0.14012	0.13061	0.130697	0.115716	0.116383	0.121359	0.119746	0.113476	0.119901	0.125266	0.12881	0.127008	0.13098	0.137375	0.137939	0.134529	0.122786	0.123132	0.122669	0.12296	0.122609	0.138007	0.142542	0.146824	0.149263	0.134663	0.146244	0.158307	0.14461	0.130876	0.122451	0.133829	0.133608
-0.208333	0.182421	0.200726	0.164117			0.14216	0.137689	0.126055	0.123202	0.126005	0.128068	0.130653	0.147988	0.149723	0.149106	0.14221	0.143849	0.132914	0.131467	0.11668	0.119424	0.121222	0.118511	0.115297	0.123938	0.130972	0.135486	0.136196	0.138511	0.144235	0.144144	0.141199	0.133512	0.129374	0.127386	0.131653	0.136996	0.154707	0.157298	0.161478	0.168499	0.158208	0.173101	0.187977	0.17567	0.160408	0.152658	0.162716	0.156278
-0.197917	0.178829	0.197679	0.159978			0.15256	0.147101	0.137087	0.137976	0.145389	0.145218	0.14776	0.161027	0.155884	0.152085	0.144254	0.144854	0.131385	0.126113	0.108755	0.115301	0.117231	0.117035	0.11863	0.129582	0.135685	0.140601	0.141755	0.144732	0.152035	0.151094	0.149497	0.146271	0.139968	0.134308	0.14346	0.150747	0.17246	0.175169	0.177484	0.182034	0.169788	0.180117	0.192005	0.182972	0.170831	0.16198	0.170889	0.166344
-0.1875	0.176219	0.195129	0.157309			0.155556	0.147701	0.134988	0.141435	0.149639	0.146758	0.150563	0.161113	0.155296	0.152071	0.14208	0.140923	0.13186	0.126743	0.111384	0.12225	0.120882	0.115795	0.120399	0.133093	0.141138	0.150698	0.152361	0.149473	0.151726	0.150469	0.152519	0.153109	0.14273	0.135574	0.142644	0.153907	0.174393	0.180994	0.187507	0.191844	0.179242	0.190013	0.200214	0.189711	0.174225	0.160395	0.166739	0.166873
-0.177083	0.173116	0.191851	0.154381			0.145729	0.131517	0.117228	0.129215	0.141247	0.140792	0.14458	0.1498	0.146193	0.145391	0.136163	0.133996	0.129247	0.126051	0.111934	0.126726	0.12435	0.114829	0.122546	0.132153	0.140915	0.160174	0.16594	0.16498	0.166169	0.166411	0.172544	0.175974	0.157751	0.148887	0.155376	0.168596	0.183211	0.185374	0.192043	0.19728	0.188125	0.195776	0.20825	0.200897	0.181929	0.166142	0.164313	0.170859
-0.166667	0.173594	0.191392	0.155796			0.1661	0.147644	0.133654	0.141751	0.149582	0.147117	0.152068	0.156338	0.155235	0.152168	0.145347	0.147784	0.143629	0.137227	0.126707	0.138218	0.133652	0.12165	0.129024	0.136529	0.142405	0.161772	0.169676	0.17233	0.175185	0.179884	0.187014	0.192033	0.175082	0.167568	0.173342	0.184196	0.195134	0.19657	0.199447	0.203573	0.197589	0.202631	0.21532	0.206759	0.18768	0.172758	0.173604	0.177655
-0.15625	0.173013	0.191288	0.154738			0.178543	0.158726	0.142694	0.141737	0.14165	0.137866	0.146642	0.148846	0.149513	0.149076	0.143166	0.145737	0.144625	0.143821	0.139922	0.149484	0.143895	0.136247	0.144118	0.148116	0.150755	0.168636	0.174457	0.177814	0.177975	0.179593	0.187586	0.193732	0.178405	0.172704	0.182935	0.196859	0.206467	0.208165	0.210179	0.212494	0.213611	0.215382	0.225913	0.219688	0.203319	0.188749	0.186577	0.186463
-0.145833	0.175733	0.192226	0.159239			0.178826	0.163661	0.151235	0.149986	0.147152	0.141442	0.149446	0.150429	0.154254	0.159531	0.155781	0.15607	0.154991	0.157637	0.157656	0.166951	0.163331	0.157686	0.163221	0.164653	0.172051	0.192456	0.19508	0.194715	0.188619	0.183989	0.190023	0.197005	0.183063	0.179052	0.18825	0.196871	0.201773	0.201504	0.207179	0.217325	0.222389	0.222947	0.231643	0.2264	0.213217	0.198737	0.19845	0.199923
-0.135417	0.181738	0.19793	0.165546			0.18318	0.170416	0.161619	0.161482	0.16112	0.152248	0.158105	0.15975	0.163326	0.163196	0.159053	0.161786	0.163937	0.17056	0.170389	0.180222	0.181109	0.176978	0.182606	0.186494	0.195676	0.213877	0.213095	0.209899	0.20242	0.193893	0.196272	0.202892	0.189494	0.18694	0.19516	0.199281	0.204039	0.207281	0.209072	0.219686	0.22183	0.218695	0.224019	0.220304	0.208775	0.194585	0.1888	0.188893
-0.125	0.181625	0.196744	0.166506			0.167985	0.160023	0.153618	0.155567	0.158412	0.14469	0.149725	0.150943	0.153547	0.14962	0.144411	0.149046	0.155536	0.166323	0.166595	0.179826	0.184235	0.176239	0.180299	0.187839	0.196066	0.20821	0.20362	0.197616	0.190356	0.180683	0.182092	0.187591	0.178792	0.178572	0.190767	0.197521	0.205668	0.213817	0.217564	0.221749	0.222742	0.216241	0.215095	0.210509	0.198664	0.184658	0.175202	0.17351
-0.114583	0.187633	0.19933	0.175936			0.15509	0.152927	0.150565	0.156298	0.165973	0.153891	0.160481	0.158844	0.159778	0.151661	0.14448	0.146471	0.153872	0.166814	0.169465	0.184103	0.188563	0.184745	0.194218	0.199222	0.210361	0.220822	0.219072	0.212492	0.206096	0.192951	0.188857	0.190663	0.183309	0.183638	0.193047	0.199436	0.206114	0.212059	0.214129	0.212757	0.216398	0.207924	0.201869	0.203799	0.193321	0.179839	0.173454	0.176445
-0.104167	0.191441	0.199835	0.183046			0.162876	0.163732	0.164342	0.171201	0.181602	0.169655	0.171332	0.164308	0.165086	0.158187	0.151914	0.151026	0.157515	0.169237	0.17335	0.186017	0.190324	0.187536	0.196502	0.195922	0.205628	0.215501	0.218418	0.21667	0.212887	0.200405	0.192792	0.193737	0.190147	0.19307	0.199941	0.203786	0.20628	0.21037	0.214142	0.211978	0.217098	0.209953	0.204284	0.205694	0.197848	0.186613	0.176795	0.176148
-0.09375	0.197994	0.203862	0.192127			0.175982	0.176906	0.174725	0.175249	0.181043	0.171702	0.170907	0.161016	0.164328	0.163197	0.159496	0.159102	0.166141	0.180448	0.187283	0.198034	0.199096	0.200171	0.209676	0.207187	0.213367	0.223087	0.226718	0.229459	0.225403	0.212859	0.209957	0.210623	0.206028	0.210813	0.214613	0.214059	0.208066	0.209353	0.212764	0.209808	0.218155	0.209753	0.200772	0.201389	0.197751	0.192052	0.182874	0.180927
-0.0833333	0.204559	0.209236	0.199883			0.186674	0.186012	0.185188	0.18233	0.183925	0.175233	0.173185	0.159761	0.161002	0.162413	0.157219	0.158568	0.165011	0.180152	0.185096	0.190635	0.190168	0.194122	0.206729	0.207316	0.211589	0.217512	0.221424	0.225675	0.216685	0.208626	0.210584	0.210338	0.206836	0.210612	0.216657	0.218285	0.21375	0.216495	0.224294	0.219011	0.23196	0.223696	0.216184	0.213614	0.209144	0.20982	0.203795	0.199532
-0.0729167	0.20581	0.212878	0.198741			0.196323	0.193503	0.197326	0.197859	0.199332	0.189573	0.190188	0.173756	0.175515	0.174887	0.167658	0.173728	0.177884	0.187332	0.186612	0.190603	0.191667	0.194904	0.205801	0.206138	0.212177	0.213348	0.216464	0.224396	0.219361	0.210016	0.216958	0.213742	0.212699	0.216502	0.222928	0.226944	0.227134	0.233371	0.245702	0.241228	0.250591	0.245461	0.237662	0.226924	0.221434	0.227447	0.221828	0.214675
-0.0625	0.201874	0.20929	0.194459			0.189572	0.187744	0.192397	0.196205	0.198179	0.190976	0.19187	0.175863	0.175929	0.172734	0.16399	0.170923	0.173263	0.177137	0.176462	0.179973	0.182092	0.186053	0.193839	0.191841	0.196022	0.19694	0.198459	0.209331	0.206253	0.195867	0.202665	0.200372	0.198613	0.201723	0.207082	0.212911	0.217833	0.224856	0.23909	0.234814	0.243736	0.239841	0.23392	0.222091	0.215117	0.220887	0.215026	0.205695
-0.0520833	0.202476	0.209035	0.195916			0.182249	0.181348	0.185645	0.191093	0.191267	0.185951	0.184825	0.170891	0.171382	0.165958	0.156539	0.160053	0.161828	0.165466	0.1671	0.174188	0.176719	0.179851	0.185237	0.186007	0.192649	0.198766	0.202626	0.211217	0.213132	0.208013	0.215623	0.214591	0.209975	0.208631	0.210373	0.213611	0.21379	0.21903	0.231688	0.228354	0.236262	0.235599	0.231912	0.223592	0.216628	0.217944	0.212381	0.208841
-0.0416667	0.205607	0.211512	0.199701			0.178404	0.177099	0.178921	0.184805	0.189941	0.186623	0.1851	0.16748	0.164266	0.155587	0.144162	0.148016	0.151632	0.157023	0.1617	0.168113	0.172798	0.176097	0.179839	0.187887	0.197743	0.203148	0.206529	0.211553	0.21306	0.210977	0.215591	0.216628	0.213412	0.209726	0.210512	0.21091	0.207964	0.213174	0.220936	0.22032	0.229354	0.232202	0.23022	0.221431	0.214129	0.218827	0.215635	0.210674
-0.03125	0.207348	0.21411	0.200587			0.176989	0.179155	0.17765	0.180258	0.187417	0.186802	0.184198	0.165272	0.159832	0.152571	0.141612	0.144414	0.14392	0.152074	0.159157	0.164196	0.167961	0.173297	0.178214	0.187601	0.196446	0.20258	0.206527	0.208341	0.208558	0.207157	0.209234	0.20936	0.205959	0.201237	0.201657	0.199576	0.192536	0.193849	0.199111	0.197787	0.210048	0.214716	0.216883	0.209278	0.206824	0.214018	0.211619	0.208313
-0.0208333	0.204439	0.212139	0.196739			0.185353	0.186817	0.183593	0.182199	0.189107	0.18972	0.183379	0.162334	0.153545	0.150581	0.144907	0.145148	0.143798	0.152195	0.156076	0.161736	0.166331	0.173976	0.18346	0.19436	0.203157	0.211784	0.214364	0.213669	0.213202	0.207273	0.208164	0.213459	0.210691	0.202351	0.19926	0.194427	0.185405	0.18426	0.190763	0.192186	0.20949	0.213517	0.213472	0.205012	0.20621	0.211118	0.208999	0.211083
-0.0104167	0.204725	0.212223	0.197227			0.185811	0.187861	0.182237	0.178726	0.181135	0.18013	0.174838	0.156083	0.146852	0.147536	0.14773	0.147144	0.146194	0.154223	0.15533	0.161626	0.170165	0.178153	0.188184	0.200373	0.208097	0.216456	0.215733	0.21351	0.212597	0.20314	0.197407	0.20005	0.204417	0.197093	0.192372	0.189321	0.180285	0.176437	0.186546	0.192902	0.211406	0.214718	0.215081	0.211254	0.213333	0.216775	0.217939	0.22089
0	0.209208	0.216758	0.201657			0.183681	0.183667	0.174053	0.166942	0.168827	0.167899	0.164261	0.149575	0.138942	0.138658	0.141811	0.14667	0.149084	0.157764	0.160511	0.166002	0.172675	0.179237	0.18724	0.203026	0.215103	0.223062	0.216818	0.211751	0.213366	0.201494	0.19449	0.192933	0.197762	0.185105	0.180574	0.178263	0.169361	0.166812	0.173714	0.181234	0.199288	0.20305	0.2026	0.202246	0.207126	0.213149	0.219621	0.224977
0.0104167	0.20764	0.216134	0.199147			0.164112	0.161984	0.149281	0.144272	0.15107	0.15311	0.152121	0.139382	0.125704	0.126143	0.129805	0.131567	0.140757	0.153997	0.154087	0.158078	0.165648	0.167233	0.176635	0.192424	0.208212	0.217936	0.210319	0.205125	0.210103	0.198265	0.186327	0.185538	0.192393	0.176774	0.172089	0.172978	0.16993	0.166687	0.163574	0.170462	0.188978	0.197859	0.198768	0.202088	0.208473	0.213724	0.215089	0.222719
0.0208333	0.201601	0.210008	0.193193			0.147315	0.148187	0.135207	0.131943	0.142724	0.146236	0.146981	0.140083	0.132486	0.134662	0.139398	0.135906	0.141769	0.152078	0.148174	0.150946	0.160487	0.161561	0.167824	0.181107	0.195448	0.208495	0.203978	0.201646	0.209237	0.200233	0.186118	0.183335	0.192949	0.179605	0.174731	0.172585	0.173399	0.170913	0.160334	0.164627	0.179257	0.18912	0.187582	0.190251	0.198448	0.209431	0.211072	0.216731
0.03125	0.200802	0.209042	0.192562			0.135368	0.134911	0.125155	0.121606	0.133989	0.136998	0.136008	0.130441	0.127666	0.129151	0.136523	0.132236	0.138044	0.14853	0.145028	0.151042	0.163071	0.167846	0.174935	0.185884	0.197815	0.212617	0.207393	0.202108	0.209643	0.198342	0.183526	0.18018	0.188221	0.178234	0.180771	0.179876	0.181205	0.182049	0.167185	0.168624	0.183661	0.195337	0.191434	0.196326	0.204149	0.212269	0.213744	0.225677
0.0416667	0.205524	0.211102	0.199945			0.131853	0.132722	0.124724	0.120036	0.129918	0.131137	0.132298	0.123041	0.120175	0.122535	0.130065	0.12929	0.136311	0.145057	0.141685	0.151797	0.160631	0.164071	0.169236	0.178108	0.187623	0.201441	0.198976	0.197153	0.204904	0.189765	0.176169	0.173675	0.184664	0.177962	0.185978	0.185723	0.187002	0.189097	0.17365	0.174649	0.18802	0.202586	0.198878	0.205328	0.21468	0.219961	0.216403	0.228482
0.0520833	0.203696	0.209018	0.198374			0.141959	0.141052	0.134432	0.130876	0.140132	0.140801	0.140034	0.130216	0.125398	0.123235	0.130237	0.134223	0.141373	0.147187	0.143756	0.15091	0.158451	0.164224	0.169184	0.173599	0.178665	0.191757	0.190334	0.192734	0.20377	0.190281	0.179085	0.175096	0.183912	0.178791	0.190408	0.191025	0.194887	0.198991	0.18121	0.180002	0.195535	0.209806	0.205141	0.210441	0.220311	0.221645	0.219863	0.231996
0.0625	0.203502	0.209657	0.197347			0.151191	0.146504	0.143816	0.137295	0.142827	0.145898	0.144611	0.134958	0.129256	0.124327	0.129509	0.136684	0.145128	0.14829	0.143838	0.148701	0.153764	0.160386	0.162379	0.164059	0.168291	0.17807	0.178618	0.1864	0.19882	0.190768	0.187635	0.177944	0.184521	0.178229	0.187636	0.187231	0.191849	0.195726	0.181563	0.175924	0.187239	0.200052	0.194311	0.201323	0.212762	0.213221	0.212795	0.225036
0.0729167	0.1975	0.203499	0.191502			0.146526	0.141365	0.145136	0.138573	0.140773	0.145858	0.149386	0.141263	0.132329	0.121387	0.127744	0.135287	0.145721	0.149774	0.145276	0.154108	0.156031	0.163186	0.16522	0.166919	0.167621	0.171734	0.173939	0.183877	0.198631	0.193147	0.194693	0.182807	0.183972	0.1768	0.187213	0.189172	0.196073	0.201131	0.185581	0.17772	0.18429	0.192853	0.18532	0.192866	0.206453	0.21048	0.20875	0.219007
0.0833333	0.192059	0.197647	0.186471			0.142421	0.139099	0.143849	0.136722	0.138604	0.143705	0.15041	0.143018	0.134361	0.123418	0.12697	0.135005	0.147613	0.150865	0.150305	0.162215	0.164234	0.167658	0.165741	0.166862	0.168749	0.170642	0.173309	0.186607	0.201321	0.196042	0.198749	0.186825	0.184662	0.176209	0.1848	0.183644	0.193162	0.200804	0.179764	0.165714	0.169439	0.178416	0.17456	0.18389	0.197804	0.203778	0.201768	0.205322
0.09375	0.1927	0.198805	0.186596			0.12684	0.125088	0.133035	0.125861	0.128498	0.131896	0.133944	0.130217	0.12592	0.117229	0.119975	0.128822	0.140256	0.145578	0.146483	0.160625	0.165414	0.166634	0.160205	0.163346	0.166955	0.165172	0.166557	0.178385	0.194099	0.194698	0.20143	0.194857	0.194761	0.185587	0.195077	0.193791	0.204354	0.21268	0.188939	0.170237	0.170827	0.179454	0.17728	0.184385	0.197329	0.20147	0.197224	0.195808
0.104167	0.187818	0.197763	0.177872			0.129184	0.127326	0.134297	0.123873	0.126247	0.130119	0.129503	0.125878	0.121835	0.118754	0.122998	0.129452	0.139851	0.150628	0.150467	0.16329	0.169413	0.172622	0.166752	0.167429	0.169555	0.166478	0.16764	0.177918	0.19058	0.190833	0.202242	0.20044	0.20211	0.193339	0.205023	0.206348	0.214975	0.219882	0.194322	0.170888	0.167857	0.176738	0.173149	0.177804	0.190364	0.190795	0.184201	0.181313
0.114583	0.184503	0.195728	0.173278			0.13867	0.135482	0.137246	0.123441	0.127448	0.131485	0.13045	0.123952	0.123766	0.120864	0.123862	0.128752	0.142044	0.152902	0.155141	0.169041	0.169377	0.174901	0.169728	0.168979	0.171073	0.17007	0.169735	0.183503	0.193863	0.193949	0.206376	0.20904	0.210195	0.204361	0.216023	0.218042	0.224604	0.225321	0.199982	0.177695	0.176722	0.17926	0.170262	0.17337	0.185734	0.184887	0.174289	0.170944
0.125	0.187408	0.201292	0.173523			0.145156	0.141073	0.141455	0.127062	0.130689	0.137119	0.136078	0.128052	0.12654	0.120581	0.121747	0.126542	0.141042	0.154546	0.154852	0.171978	0.168581	0.17515	0.170634	0.170725	0.172811	0.170809	0.167047	0.180195	0.189016	0.186179	0.201004	0.204784	0.205878	0.203533	0.217444	0.219991	0.223772	0.220014	0.199347	0.179494	0.180494	0.180871	0.170867	0.171057	0.17933	0.176512	0.165066	0.166163
0.135417	0.186335	0.203066	0.169603			0.161516	0.159695	0.159698	0.146111	0.146376	0.152267	0.151829	0.139797	0.136238	0.128214	0.129036	0.133628	0.148329	0.161583	0.165265	0.183194	0.174681	0.173925	0.166078	0.16871	0.173367	0.170984	0.167772	0.179986	0.189856	0.189172	0.204887	0.210198	0.213066	0.213814	0.226444	0.228554	0.226436	0.221093	0.207187	0.189008	0.194959	0.195029	0.18297	0.181858	0.189736	0.187518	0.175554	0.176958
0.145833	0.18212	0.205161	0.159079			0.167329	0.165176	0.166332	0.148997	0.144508	0.149098	0.149811	0.141316	0.141229	0.129964	0.130849	0.138043	0.149982	0.166438	0.176903	0.193721	0.182963	0.183978	0.177456	0.185994	0.191983	0.18855	0.184807	0.194657	0.204608	0.205988	0.219099	0.227107	0.227255	0.228879	0.239432	0.239027	0.23212	0.226466	0.214938	0.193628	0.196236	0.192866	0.177254	0.172554	0.180583	0.181981	0.176416	0.179492
0.15625	0.180431	0.205867	0.154995			0.165087	0.1649	0.166919	0.148888	0.144046	0.145182	0.142355	0.139698	0.143523	0.134693	0.134746	0.145504	0.155405	0.171684	0.181485	0.194917	0.183565	0.183733	0.177626	0.186068	0.191295	0.187601	0.184495	0.195131	0.20312	0.199925	0.210201	0.218943	0.21862	0.223373	0.232335	0.2296	0.218348	0.209113	0.200012	0.181432	0.186799	0.17908	0.164691	0.158542	0.165981	0.171137	0.16811	0.17272
0.166667	0.182125	0.211159	0.15309			0.16315	0.162448	0.163461	0.148806	0.1435	0.143082	0.138772	0.138899	0.142402	0.136021	0.135442	0.146517	0.152881	0.172361	0.183897	0.199412	0.19546	0.195633	0.190099	0.197823	0.204587	0.201893	0.198294	0.204466	0.208834	0.201862	0.207368	0.216128	0.217016	0.222734	0.233949	0.231728	0.221697	0.214002	0.204651	0.187127	0.190521	0.184629	0.17461	0.164137	0.165794	0.174448	0.173268	0.178211
0.177083	0.188554	0.214324	0.162783			0.160553	0.161084	0.158916	0.146605	0.138097	0.137212	0.133824	0.1346	0.13673	0.131631	0.133079	0.139536	0.143715	0.163655	0.176647	0.195387	0.197811	0.196297	0.190422	0.198415	0.204443	0.202682	0.198651	0.204213	0.207066	0.198282	0.198203	0.20244	0.208487	0.211994	0.223901	0.221503	0.213314	0.208156	0.199276	0.184672	0.186946	0.182683	0.178265	0.164991	0.161117	0.170098	0.169091	0.168734
0.1875	0.194612	0.215756	0.173469			0.174291	0.168366	0.164398	0.153304	0.138241	0.13473	0.129768	0.126902	0.130887	0.128513	0.132428	0.139952	0.138349	0.154071	0.167642	0.188668	0.188809	0.188031	0.182694	0.186603	0.188994	0.190235	0.193561	0.204269	0.208825	0.204078	0.202069	0.19863	0.202177	0.202839	0.214207	0.212937	0.198115	0.193454	0.185437	0.175141	0.183467	0.181616	0.180769	0.16783	0.160749	0.169253	0.167092	0.165616
0.197917	0.19516	0.214709	0.17561			0.197683	0.1883	0.180814	0.168565	0.150913	0.147473	0.141767	0.136271	0.137919	0.133411	0.136355	0.143173	0.143973	0.15878	0.172749	0.189261	0.18861	0.186552	0.184342	0.18576	0.188959	0.192166	0.195936	0.208048	0.211559	0.206877	0.202716	0.197425	0.195811	0.194554	0.20197	0.197831	0.181362	0.179205	0.173875	0.170787	0.183149	0.183116	0.180015	0.169895	0.165091	0.176193	0.175419	0.175006
0.208333	0.192823	0.209353	0.176293			0.216511	0.207108	0.200197	0.187524	0.170634	0.165475	0.158234	0.152101	0.152048	0.141528	0.144903	0.148481	0.14763	0.163165	0.175881	0.187947	0.189779	0.187633	0.188077	0.19151	0.19366	0.199219	0.204841	0.220309	0.224647	0.22225	0.215639	0.210997	0.208164	0.203447	0.20423	0.194374	0.17639	0.173191	0.16253	0.163137	0.182133	0.184474	0.179146	0.173309	0.16842	0.182393	0.183954	0.182301
0.21875	0.189293	0.208323	0.170262			0.216726	0.207453	0.208002	0.199622	0.184885	0.177297	0.16816	0.160963	0.159157	0.144141	0.145691	0.147836	0.143456	0.156552	0.168353	0.179912	0.184582	0.184834	0.189915	0.194585	0.195761	0.203791	0.211097	0.221088	0.226221	0.229388	0.227932	0.228623	0.210378	0.201103	0.196353	0.181309	0.1597	0.156929	0.142465	0.145266	0.164217	0.170122	0.168183	0.166508	0.162463	0.17787	0.181187	0.181549
0.229167	0.188771	0.207575	0.169967			0.220304	0.211776	0.213238	0.206985	0.194072	0.188583	0.182052	0.175256	0.172877	0.158538	0.153808	0.155035	0.147143	0.157004	0.16598	0.171868	0.179915	0.180794	0.186064	0.188289	0.188799	0.197515	0.209843	0.220003	0.223559	0.227427	0.22372	0.223745	0.204984	0.195092	0.186551	0.173598	0.152338	0.152281	0.138291	0.144273	0.158153	0.162384	0.162445	0.161259	0.15934	0.173816	0.179995	0.179066
0.239583	0.194504	0.211556	0.177451			0.214404	0.203837	0.204855	0.201569	0.192948	0.187106	0.18135	0.180672	0.179694	0.168584	0.16004	0.160116	0.152794	0.158816	0.167837	0.171273	0.179173	0.177915	0.180388	0.178859	0.186229	0.194729	0.209696	0.222361	0.219554	0.222546	0.215291	0.207898	0.198297	0.188688	0.175316	0.164984	0.149833	0.149033	0.140204	0.148487	0.159141	0.166915	0.167737	0.165956	0.165784	0.176734	0.183908	0.17784
0.25	0.197977	0.215409	0.180545			0.200055	0.188981	0.190427	0.189273	0.188188	0.187255	0.181164	0.181867	0.182889	0.176565	0.167061	0.165854	0.16162	0.166691	0.169432	0.169229	0.181284	0.180357	0.178864	0.179209	0.188914	0.196713	0.212369	0.224998	0.220321	0.221798	0.209361	0.197574	0.188832	0.179803	0.166302	0.158303	0.146244	0.146277	0.141249	0.149898	0.163434	0.174162	0.176553	0.176529	0.175055	0.184024	0.190876	0.181083
						0.196167	0.187478	0.190564	0.191973	0.190882	0.190155	0.187407	0.189785	0.193764	0.189327	0.183082	0.181991	0.176904	0.181746	0.178883	0.176443	0.183572	0.180099	0.177192	0.177191	0.188339	0.197254	0.213303	0.22306	0.218981	0.217718	0.20135	0.192393	0.186142	0.178312	0.164876	0.159455	0.146596	0.146234	0.143996	0.153296	0.165854	0.176444	0.183345	0.182779	0.181678	0.19331	0.204055	0.196193
						0.195517	0.189485	0.193527	0.194703	0.192505	0.194247	0.193094	0.197951	0.200619	0.197379	0.189403	0.187304	0.184861	0.187596	0.187562	0.183416	0.186808	0.183557	0.181208	0.181574	0.194389	0.205002	0.216656	0.220189	0.21795	0.220206	0.206341	0.200483	0.196646	0.188792	0.17429	0.166146	0.152095	0.151862	0.146565	0.155955	0.163059	0.168666	0.173082	0.170077	0.171994	0.184709	0.200657	0.195201
						0.196631	0.186773	0.190729	0.192929	0.193099	0.194545	0.193981	0.198096	0.203085	0.198121	0.18963	0.191865	0.192822	0.196669	0.197584	0.187326	0.1886	0.185871	0.184881	0.184469	0.197134	0.208115	0.214566	0.21207	0.212765	0.223902	0.220453	0.213961	0.202935	0.193368	0.179905	0.172674	0.161315	0.162865	0.156492	0.163437	0.168008	0.1717	0.175335	0.170621	0.170281	0.179243	0.193715	0.189459
						0.196999	0.191323	0.193498	0.191934	0.192558	0.187401	0.187971	0.198582	0.204689	0.200285	0.194182	0.20072	0.200075	0.202794	0.205809	0.19563	0.194468	0.18745	0.189597	0.192037	0.201562	0.204689	0.206023	0.199895	0.196344	0.204908	0.201382	0.202686	0.189912	0.182638	0.167925	0.161115	0.152568	0.152832	0.148667	0.158995	0.160735	0.161303	0.165843	0.159294	0.157522	0.168215	0.18772	0.181054
						0.192539	0.189549	0.186919	0.185812	0.185764	0.177511	0.175342	0.187494	0.193893	0.189213	0.186506	0.195819	0.19979	0.202965	0.206273	0.197577	0.19651	0.190376	0.19157	0.195025	0.203529	0.201802	0.196775	0.185821	0.185771	0.192045	0.190345	0.19269	0.178586	0.17174	0.156671	0.150664	0.143031	0.141569	0.134637	0.143416	0.148912	0.149381	0.152461	0.149257	0.148086	0.156079	0.172991	0.167613
						0.180046	0.180504	0.179117	0.181724	0.181754	0.173167	0.172134	0.184679	0.191387	0.1903	0.187102	0.197481	0.204173	0.209526	0.20919	0.200452	0.199951	0.195235	0.19571	0.198729	0.208213	0.201208	0.194169	0.177616	0.17893	0.190147	0.187857	0.192561	0.177998	0.17197	0.161054	0.156891	0.148819	0.147437	0.137226	0.137922	0.138365	0.141708	0.144663	0.140695	0.143196	0.150813	0.164072	0.160512
						0.179313	0.177944	0.173954	0.178221	0.176997	0.170437	0.171356	0.184663	0.192206	0.197365	0.201298	0.213496	0.218154	0.222226	0.220442	0.213003	0.212238	0.203797	0.197371	0.195431	0.201632	0.192988	0.188219	0.172862	0.173486	0.186577	0.181691	0.187661	0.180894	0.175577	0.165442	0.165398	0.159055	0.155626	0.143848	0.146246	0.144751	0.148325	0.153655	0.150587	0.152932	0.163086	0.177194	0.171054
						0.183589	0.177571	0.174003	0.178245	0.178691	0.172479	0.177623	0.189174	0.197615	0.2028	0.208369	0.223655	0.229992	0.236143	0.231284	0.224803	0.223589	0.215862	0.206926	0.200888	0.208092	0.202355	0.199399	0.181597	0.176277	0.183152	0.179623	0.185764	0.185683	0.181114	0.174078	0.174719	0.168741	0.164506	0.155971	0.160076	0.156118	0.153637	0.157998	0.152582	0.159732	0.17671	0.193493	0.188643
						0.188962	0.182074	0.179254	0.180527	0.185605	0.180821	0.188036	0.197014	0.20467	0.210447	0.215851	0.233134	0.237556	0.244528	0.237403	0.232908	0.233924	0.233562	0.225065	0.217816	0.223124	0.215316	0.211281	0.195153	0.189057	0.187679	0.181341	0.189756	0.192651	0.189671	0.184018	0.179395	0.173918	0.172311	0.162496	0.166117	0.161192	0.153315	0.1524	0.148041	0.158216	0.181045	0.20127	0.193717
						0.202434	0.196106	0.195594	0.195056	0.199414	0.196543	0.201805	0.208802	0.209799	0.212777	0.217056	0.234179	0.240708	0.251608	0.245141	0.240254	0.245378	0.24991	0.245374	0.242464	0.24404	0.235407	0.226669	0.207444	0.203776	0.200607	0.194519	0.203846	0.205681	0.199126	0.196954	0.187191	0.178811	0.17676	0.161147	0.16052	0.156788	0.14535	0.144439	0.142629	0.152182	0.177911	0.202916	0.199011
						0.188459	0.180514	0.185816	0.191242	0.195586	0.19495	0.200241	0.210695	0.208968	0.213738	0.220426	0.232799	0.237494	0.248246	0.246419	0.241809	0.245833	0.246124	0.240431	0.238519	0.237889	0.228661	0.22082	0.20263	0.198443	0.196203	0.189653	0.197049	0.201086	0.193367	0.19404	0.181484	0.173608	0.172748	0.158276	0.15936	0.157251	0.143688	0.143432	0.144118	0.149258	0.174667	0.196587	0.193657
						0.182594	0.171438	0.174528	0.180708	0.184491	0.186991	0.192914	0.204041	0.202479	0.208744	0.21965	0.239864	0.248934	0.258593	0.257615	0.251057	0.255312	0.250019	0.241634	0.241069	0.2399	0.225752	0.218621	0.205311	0.200644	0.195722	0.186027	0.189703	0.195406	0.187889	0.188383	0.174637	0.16843	0.172567	0.16089	0.161819	0.162159	0.153023	0.151932	0.156907	0.16407	0.188785	0.20297	0.195999
						0.19177	0.179778	0.183128	0.190121	0.192195	0.194521	0.203078	0.213471	0.210964	0.213584	0.223305	0.249212	0.257804	0.264892	0.262283	0.258691	0.265669	0.25809	0.250402	0.249426	0.250342	0.235842	0.222551	0.207671	0.200813	0.190586	0.181336	0.182265	0.193711	0.186151	0.185903	0.17307	0.171699	0.178771	0.172966	0.17809	0.182703	0.179584	0.176619	0.179763	0.190309	0.210343	0.219803	0.211507
						0.192636	0.181322	0.185718	0.191032	0.194683	0.195971	0.205765	0.216537	0.215203	0.217694	0.228535	0.25088	0.259573	0.26889	0.267091	0.269107	0.277847	0.269085	0.256002	0.251547	0.256576	0.249691	0.239101	0.223971	0.216593	0.202703	0.192974	0.194803	0.209321	0.202472	0.19806	0.181522	0.181112	0.186647	0.182828	0.189342	0.194787	0.199766	0.199389	0.204575	0.221302	0.242204	0.246287	0.235696
						0.201209	0.19554	0.205227	0.2147	0.223843	0.223022	0.230675	0.237584	0.233762	0.237048	0.249228	0.271007	0.278705	0.286883	0.284907	0.286571	0.295117	0.285434	0.27309	0.267186	0.267414	0.264428	0.250202	0.23311	0.226115	0.2098	0.195761	0.196545	0.210807	0.203546	0.199607	0.184855	0.185651	0.189475	0.186937	0.19334	0.200807	0.207618	0.206707	0.209417	0.22803	0.248629	0.259505	0.251768
						0.211427	0.208572	0.216618	0.223304	0.234647	0.231392	0.234249	0.238705	0.233536	0.23974	0.253232	0.276904	0.283365	0.287745	0.284312	0.285553	0.292204	0.276897	0.264792	0.258529	0.252919	0.253588	0.236936	0.223113	0.218298	0.200896	0.183894	0.183233	0.197864	0.192304	0.192905	0.178357	0.177848	0.181568	0.183152	0.191857	0.201826	0.207456	0.206329	0.211134	0.225574	0.245093	0.262697	0.254507
						0.210934	0.210259	0.220657	0.228499	0.239608	0.232455	0.232895	0.234768	0.227527	0.230312	0.241495	0.262932	0.266251	0.267006	0.264622	0.266735	0.275301	0.262426	0.250411	0.246557	0.243528	0.244924	0.228539	0.2139	0.210785	0.19098	0.175231	0.174562	0.190992	0.187515	0.185014	0.166162	0.164305	0.169209	0.171233	0.183752	0.193573	0.198013	0.195271	0.194388	0.211128	0.230571	0.254159	0.249867
						0.198968	0.202702	0.214147	0.22495	0.233732	0.221718	0.218582	0.220398	0.219118	0.223081	0.232347	0.24968	0.251413	0.251713	0.252521	0.261818	0.27203	0.258376	0.239863	0.238781	0.240689	0.238733	0.220019	0.202646	0.203036	0.185798	0.167344	0.169295	0.189207	0.185871	0.180823	0.16538	0.164638	0.169191	0.170158	0.183235	0.194697	0.199456	0.196672	0.192718	0.205425	0.222222	0.24539	0.243663
						0.195597	0.200318	0.214214	0.226232	0.230851	0.216761	0.212194	0.215166	0.21638	0.221037	0.229304	0.236006	0.231643	0.232025	0.231883	0.242103	0.252917	0.237823	0.219644	0.218923	0.218973	0.218071	0.202319	0.186854	0.18786	0.174627	0.155989	0.158932	0.179896	0.175585	0.170318	0.157448	0.154216	0.157593	0.158471	0.171487	0.187357	0.19262	0.191943	0.189748	0.197055	0.210857	0.234561	0.237886
						0.194347	0.197484	0.212285	0.224621	0.227195	0.214507	0.209492	0.212611	0.214745	0.221976	0.230087	0.234609	0.225585	0.22346	0.221836	0.230281	0.241757	0.221871	0.206549	0.20374	0.200851	0.200221	0.184302	0.172027	0.173275	0.158853	0.140896	0.145427	0.166408	0.161837	0.151983	0.139597	0.138266	0.137764	0.139931	0.153765	0.170769	0.17685	0.179238	0.176375	0.183427	0.196112	0.21973	0.22255
						0.195944	0.195789	0.210674	0.222814	0.224814	0.214083	0.208511	0.208568	0.214856	0.224724	0.228587	0.234086	0.224527	0.22223	0.221989	0.229532	0.241382	0.217056	0.202933	0.202194	0.200156	0.20018	0.185803	0.175579	0.177044	0.163136	0.146389	0.153138	0.171043	0.164083	0.152228	0.140524	0.134407	0.12888	0.133852	0.151939	0.170301	0.177731	0.180421	0.175786	0.182463	0.193318	0.216072	0.216444
						0.192655	0.190581	0.199961	0.209586	0.20995	0.196741	0.197609	0.19556	0.199923	0.211356	0.214997	0.222543	0.21704	0.2163	0.219189	0.227886	0.235994	0.216981	0.209464	0.206698	0.20327	0.208236	0.196084	0.189434	0.192706	0.182545	0.167227	0.17326	0.189428	0.182472	0.169938	0.15849	0.144659	0.130391	0.132758	0.152374	0.174207	0.182439	0.181752	0.173977	0.184498	0.192963	0.209648	0.213631
						0.187306	0.182694	0.186915	0.193398	0.191996	0.176555	0.176782	0.175846	0.183935	0.195947	0.198824	0.206889	0.20171	0.200872	0.208434	0.218959	0.227135	0.212029	0.204436	0.202678	0.198547	0.203881	0.19691	0.195017	0.19985	0.194039	0.179375	0.183282	0.194845	0.191148	0.180316	0.171094	0.150952	0.133373	0.134633	0.153396	0.174872	0.185008	0.183386	0.1751	0.183513	0.190345	0.211361	0.219905
						0.183269	0.176125	0.182235	0.193229	0.195559	0.180915	0.177813	0.177454	0.184712	0.194293	0.197843	0.209068	0.199048	0.19348	0.198813	0.208194	0.218472	0.206115	0.19198	0.188112	0.187958	0.192723	0.189904	0.189171	0.19515	0.190035	0.176745	0.176677	0.188648	0.187597	0.176765	0.167131	0.144479	0.131315	0.132751	0.149067	0.162609	0.173091	0.172809	0.1618	0.160264	0.171286	0.196492	0.201015
						0.193233	0.182571	0.192822	0.205971	0.205871	0.190706	0.182724	0.178903	0.185305	0.19216	0.193653	0.202949	0.187952	0.178885	0.186053	0.199919	0.214266	0.205253	0.19053	0.186407	0.187071	0.19278	0.201063	0.20155	0.207005	0.204931	0.191618	0.186996	0.19617	0.194095	0.184523	0.170818	0.145585	0.135645	0.135747	0.14727	0.158009	0.170044	0.173077	0.162678	0.159428	0.17439	0.199511	0.200966
						0.182633	0.171821	0.187498	0.206656	0.207199	0.196143	0.190081	0.185404	0.190625	0.190219	0.186585	0.188457	0.170666	0.166743	0.173521	0.184994	0.195285	0.188447	0.176429	0.177851	0.186586	0.192129	0.201196	0.197588	0.201791	0.200574	0.184721	0.177729	0.189693	0.190749	0.18112	0.170358	0.147648	0.139074	0.142482	0.154957	0.161469	0.175649	0.182552	0.173031	0.172385	0.183079	0.200624	0.205382
						0.191814	0.183838	0.197892	0.21293	0.217312	0.211062	0.200792	0.195471	0.196373	0.193645	0.190927	0.192529	0.183045	0.185288	0.186399	0.197339	0.20921	0.203417	0.192785	0.197086	0.202737	0.202695	0.201779	0.195029	0.199347	0.199847	0.183686	0.174503	0.181829	0.179293	0.172163	0.166826	0.146841	0.142769	0.137253	0.143479	0.148561	0.161002	0.16809	0.163901	0.162516	0.17162	0.18993	0.194623
						0.197018	0.189768	0.20451	0.213485	0.218984	0.220642	0.211046	0.20427	0.197362	0.191039	0.189115	0.193527	0.190529	0.201599	0.196371	0.197969	0.207419	0.202795	0.197365	0.199455	0.203967	0.201367	0.195365	0.189256	0.196099	0.201212	0.190963	0.181716	0.186877	0.185098	0.178581	0.170911	0.150318	0.148902	0.138539	0.138889	0.138848	0.14936	0.155999	0.155838	0.157481	0.168386	0.185687	0.192472
						0.202766	0.193124	0.204742	0.208199	0.211728	0.218205	0.210914	0.209454	0.199512	0.189825	0.191033	0.19899	0.201201	0.215923	0.207264	0.205855	0.211638	0.209664	0.206645	0.205728	0.210834	0.20674	0.195531	0.189232	0.196438	0.201722	0.192813	0.187591	0.192533	0.192948	0.187037	0.178848	0.162229	0.160801	0.148161	0.147396	0.145799	0.155649	0.162098	0.159679	0.164098	0.175562	0.193946	0.198951
						0.187181	0.178237	0.188272	0.194378	0.202595	0.212855	0.210178	0.207272	0.197765	0.191189	0.18956	0.199275	0.202823	0.218198	0.212799	0.212287	0.217385	0.216235	0.21323	0.220885	0.229335	0.221477	0.205257	0.197697	0.201859	0.200715	0.187472	0.182288	0.184352	0.182345	0.177603	0.170217	0.158003	0.160655	0.145264	0.14901	0.149514	0.158583	0.163674	0.1566	0.166298	0.17974	0.198261	0.199487
						0.175097	0.167259	0.178547	0.181614	0.193042	0.203823	0.202248	0.196421	0.186508	0.178753	0.177053	0.188401	0.194813	0.211293	0.20412	0.204087	0.207034	0.211255	0.209704	0.220644	0.229169	0.222382	0.202865	0.193336	0.1977	0.192001	0.17622	0.171342	0.176205	0.171417	0.167691	0.162977	0.162401	0.168108	0.150515	0.153554	0.152261	0.159309	0.158444	0.151468	0.159925	0.169567	0.181725	0.183481
						0.189896	0.175778	0.187658	0.190954	0.199034	0.203544	0.198665	0.192109	0.183376	0.173299	0.169394	0.1799	0.180195	0.193256	0.186144	0.192182	0.200544	0.205899	0.202927	0.214152	0.227933	0.221086	0.20411	0.193583	0.193703	0.185578	0.16603	0.163576	0.172783	0.167141	0.163359	0.160403	0.163437	0.173954	0.161847	0.161204	0.15748	0.160554	0.164632	0.163878	0.166073	0.170624	0.180654	0.177652
						0.19417	0.18397	0.201005	0.205979	0.211422	0.209733	0.204721	0.198983	0.191575	0.180436	0.180503	0.187646	0.185598	0.198477	0.195373	0.209591	0.219894	0.21928	0.208657	0.222273	0.237857	0.233042	0.214751	0.205252	0.205235	0.19633	0.177121	0.177155	0.188924	0.184697	0.174679	0.166469	0.171364	0.183045	0.171939	0.173057	0.16775	0.165427	0.168709	0.166059	0.167009	0.168271	0.177122	0.175224
						0.197032	0.190209	0.203735	0.20762	0.209113	0.201266	0.196459	0.189062	0.183027	0.171963	0.175811	0.187092	0.185594	0.198693	0.200372	0.212778	0.224286	0.224279	0.211811	0.223566	0.240871	0.236948	0.218497	0.209109	0.211746	0.203576	0.187531	0.189665	0.206357	0.203286	0.18996	0.178653	0.186387	0.197887	0.187997	0.189475	0.18491	0.178797	0.179301	0.178096	0.184476	0.18255	0.183029	0.180207
						0.203442	0.19416	0.201683	0.199768	0.192237	0.180842	0.183433	0.176636	0.172705	0.162788	0.166949	0.18318	0.188312	0.203351	0.209049	0.217494	0.222452	0.219517	0.211012	0.22004	0.239044	0.234511	0.215893	0.212999	0.220866	0.213239	0.199794	0.198192	0.215864	0.213731	0.197687	0.190901	0.198832	0.207827	0.198194	0.203343	0.197682	0.19384	0.189734	0.186244	0.19939	0.202271	0.201958	0.19358
						0.199503	0.187848	0.194318	0.192513	0.184363	0.171952	0.178786	0.174427	0.177378	0.170319	0.172518	0.187459	0.18892	0.201696	0.212428	0.219695	0.226303	0.22804	0.217239	0.220685	0.240431	0.235524	0.22048	0.221707	0.228387	0.222189	0.210452	0.204549	0.220742	0.217828	0.200051	0.194286	0.19913	0.207664	0.204096	0.21261	0.201512	0.190839	0.187005	0.185003	0.199958	0.207214	0.209398	0.200059
						0.190572	0.179977	0.186922	0.183255	0.174856	0.162938	0.17021	0.168249	0.173791	0.173824	0.176836	0.188843	0.186833	0.197018	0.208333	0.216245	0.222149	0.225731	0.218575	0.220498	0.234086	0.233161	0.225299	0.226636	0.22965	0.227074	0.220006	0.215325	0.226186	0.224364	0.205618	0.196005	0.199029	0.204717	0.20764	0.215252	0.203929	0.189368	0.183783	0.179232	0.194955	0.210271	0.211472	0.198725
						0.190069	0.181623	0.189491	0.187608	0.180208	0.166036	0.169301	0.163828	0.1636	0.169356	0.174472	0.18138	0.180604	0.190209	0.204129	0.213689	0.220106	0.227921	0.225279	0.22804	0.242629	0.243235	0.235595	0.236743	0.237374	0.23026	0.220448	0.216994	0.226109	0.22495	0.206119	0.193331	0.19682	0.202038	0.204774	0.21276	0.201212	0.184481	0.176681	0.170232	0.182985	0.194205	0.196567	0.193448
						0.196771	0.184621	0.192573	0.195774	0.189336	0.171699	0.173024	0.162943	0.163303	0.172753	0.178801	0.190545	0.189137	0.192193	0.203754	0.211888	0.220483	0.231439	0.226142	0.229802	0.24299	0.24287	0.23961	0.241194	0.243554	0.233468	0.220538	0.2129	0.221182	0.216767	0.198112	0.183993	0.183623	0.190569	0.191456	0.198274	0.187966	0.173929	0.167978	0.163913	0.175775	0.185206	0.189574	0.189029
						0.192781	0.177154	0.183027	0.187016	0.185001	0.171228	0.171849	0.165413	0.173258	0.181408	0.18556	0.198917	0.196281	0.195308	0.204017	0.208541	0.215397	0.22872	0.225029	0.22446	0.233079	0.234022	0.231866	0.238264	0.246251	0.239558	0.228809	0.217841	0.222061	0.218567	0.205686	0.188458	0.187875	0.191071	0.192434	0.192404	0.180806	0.165291	0.162352	0.160905	0.170451	0.180196	0.183786	0.188345
						0.194825	0.180193	0.184445	0.187161	0.183321	0.171194	0.173061	0.168398	0.175567	0.184602	0.187883	0.199031	0.194511	0.193613	0.202724	0.20635	0.209156	0.221796	0.217068	0.217876	0.227423	0.23039	0.230234	0.240215	0.245477	0.2392	0.232605	0.224454	0.230455	0.226974	0.212946	0.192602	0.192715	0.198596	0.20466	0.203451	0.19107	0.173517	0.168523	0.167359	0.175353	0.183861	0.186919	0.198913
						0.177753	0.167018	0.175336	0.179642	0.181029	0.173882	0.180298	0.174897	0.177842	0.186781	0.190015	0.201	0.19926	0.19548	0.204361	0.202827	0.202182	0.2138	0.211536	0.211797	0.220942	0.222704	0.218588	0.226976	0.224659	0.216101	0.210465	0.206578	0.214762	0.211178	0.195999	0.174133	0.17561	0.187294	0.201328	0.199543	0.190527	0.170744	0.162457	0.15984	0.169046	0.179342	0.185747	0.202474
						0.155712	0.152101	0.1627	0.164572	0.165026	0.161172	0.169499	0.167784	0.170274	0.178429	0.183534	0.196125	0.198439	0.196909	0.210628	0.212364	0.208631	0.218219	0.217902	0.22084	0.230091	0.229361	0.221372	0.225503	0.222799	0.212391	0.205398	0.206833	0.21956	0.21726	0.201502	0.181166	0.183149	0.193447	0.208354	0.206089	0.199321	0.178668	0.166647	0.164949	0.174179	0.186827	0.190911	0.204911
						0.153288	0.150236	0.161449	0.1605	0.161056	0.158891	0.168936	0.173122	0.17834	0.18665	0.192214	0.205461	0.20723	0.208572	0.222046	0.22747	0.225053	0.233149	0.229684	0.230632	0.237567	0.230979	0.214033	0.214866	0.213796	0.205592	0.196696	0.201215	0.21487	0.216474	0.201586	0.183985	0.18837	0.200094	0.218145	0.214632	0.207411	0.186473	0.171337	0.170736	0.180329	0.196049	0.200168	0.210107
						0.152243	0.149343	0.160629	0.164386	0.169985	0.16996	0.177951	0.181975	0.182881	0.191429	0.194679	0.204439	0.19711	0.196656	0.208368	0.212686	0.214694	0.223398	0.218289	0.21352	0.217839	0.211812	0.194506	0.195546	0.193126	0.186152	0.178333	0.185028	0.20233	0.206844	0.193909	0.174571	0.181069	0.194428	0.217982	0.211466	0.201798	0.180982	0.16782	0.169816	0.179614	0.201166	0.212949	0.220932
						0.143408	0.14061	0.151978	0.160477	0.169415	0.169885	0.175299	0.17737	0.181115	0.190016	0.19145	0.195811	0.183458	0.18514	0.197498	0.201532	0.205753	0.213235	0.20857	0.201663	0.207936	0.212004	0.200757	0.203782	0.20131	0.196896	0.188674	0.194842	0.210077	0.217654	0.209035	0.184465	0.187968	0.199452	0.222733	0.20978	0.199123	0.182463	0.170598	0.17884	0.190975	0.211369	0.219706	0.21991
						0.143992	0.142119	0.152233	0.16035	0.171414	0.173735	0.176882	0.174884	0.179009	0.184187	0.182099	0.183845	0.174056	0.174752	0.19181	0.197393	0.197642	0.202323	0.195167	0.18805	0.194418	0.210383	0.202907	0.206873	0.204272	0.20247	0.191045	0.195793	0.207117	0.214507	0.206731	0.179181	0.181431	0.193274	0.213443	0.201925	0.196503	0.180725	0.170864	0.181927	0.196368	0.215662	0.225132	0.222423
						0.141942	0.140787	0.151865	0.160739	0.171363	0.174955	0.177242	0.176749	0.185407	0.188232	0.185201	0.184078	0.175368	0.17445	0.188087	0.196449	0.195981	0.197325	0.185571	0.180609	0.187983	0.206056	0.200723	0.201592	0.198939	0.197622	0.182774	0.185262	0.194942	0.201628	0.19398	0.17022	0.174694	0.188296	0.208194	0.197629	0.199104	0.186838	0.177601	0.185428	0.198286	0.219621	0.227187	0.216878
						0.133589	0.134879	0.147316	0.15013	0.160912	0.164886	0.166111	0.166231	0.174795	0.177032	0.176705	0.173127	0.166619	0.16931	0.182772	0.191015	0.194896	0.194767	0.183568	0.176613	0.184249	0.203644	0.205309	0.206506	0.203564	0.201452	0.183839	0.187028	0.198999	0.204758	0.197598	0.174543	0.175344	0.185204	0.20089	0.188963	0.193115	0.184505	0.175851	0.186835	0.197781	0.219067	0.222629	0.211269
						0.139838	0.141253	0.153428	0.154257	0.164037	0.166432	0.167518	0.163755	0.171544	0.175023	0.176935	0.168986	0.163751	0.167191	0.181783	0.191583	0.198936	0.196611	0.185503	0.17738	0.18659	0.203549	0.205139	0.205655	0.198448	0.19432	0.18023	0.184334	0.197351	0.20338	0.195467	0.17816	0.180028	0.189474	0.202653	0.191771	0.191835	0.183695	0.174794	0.185623	0.194691	0.212265	0.216739	0.203317
						0.136636	0.140321	0.152634	0.154693	0.163176	0.167306	0.169057	0.161556	0.168446	0.170472	0.172033	0.16387	0.160421	0.164751	0.180634	0.190951	0.200095	0.198828	0.188256	0.181638	0.191668	0.206336	0.21058	0.21552	0.20812	0.199937	0.186725	0.18771	0.202092	0.208135	0.202069	0.185707	0.186061	0.191323	0.203029	0.193319	0.192253	0.184221	0.173767	0.183129	0.195693	0.215704	0.218913	0.2031
						0.156631	0.160531	0.173909	0.169786	0.174266	0.178563	0.178785	0.167271	0.173048	0.172044	0.176161	0.168275	0.170946	0.179127	0.1989	0.209296	0.219484	0.22341	0.211819	0.20339	0.211875	0.226257	0.225082	0.229467	0.224362	0.215577	0.205677	0.201209	0.211518	0.215005	0.210057	0.190381	0.184917	0.190199	0.195989	0.184728	0.183798	0.176589	0.16504	0.174618	0.18822	0.213115	0.218608	0.204453
						0.158361	0.160228	0.172388	0.164843	0.169527	0.175564	0.173998	0.162023	0.1699	0.171893	0.173361	0.168526	0.168088	0.178364	0.196169	0.205397	0.217346	0.227011	0.217024	0.205567	0.21509	0.229614	0.227723	0.22685	0.222757	0.218109	0.208322	0.198618	0.205272	0.20594	0.200086	0.181277	0.173813	0.178102	0.182743	0.171263	0.168771	0.159667	0.147547	0.156613	0.17492	0.206518	0.218482	0.213397
						0.152193	0.157893	0.170359	0.164976	0.171838	0.180471	0.175729	0.161836	0.165985	0.169428	0.169163	0.161047	0.158639	0.169819	0.1813	0.188258	0.200805	0.214086	0.212116	0.204444	0.214749	0.232602	0.230448	0.225031	0.224565	0.220448	0.21293	0.204846	0.203181	0.201015	0.201038	0.182575	0.171794	0.175255	0.174091	0.158893	0.154259	0.138034	0.123584	0.128947	0.143614	0.178958	0.195172	0.200911
						0.168864	0.176274	0.187819	0.182346	0.189991	0.193397	0.188697	0.17557	0.179773	0.184304	0.181555	0.170921	0.170972	0.183892	0.189638	0.19743	0.207559	0.218776	0.215304	0.21035	0.220355	0.237827	0.233295	0.222302	0.224996	0.223034	0.213161	0.207958	0.204968	0.201763	0.206089	0.188843	0.176115	0.178734	0.172188	0.158038	0.156682	0.140627	0.124274	0.127889	0.138536	0.168139	0.186299	0.198801
						0.187017	0.197051	0.205184	0.202832	0.213033	0.211706	0.205925	0.193164	0.195173	0.200292	0.192739	0.186953	0.190637	0.204725	0.200866	0.209842	0.219106	0.223736	0.214974	0.212606	0.219274	0.228636	0.218499	0.205601	0.212275	0.208703	0.199603	0.198192	0.196996	0.192499	0.199164	0.18732	0.176154	0.180299	0.17386	0.161238	0.159825	0.148334	0.13483	0.137975	0.144413	0.168481	0.184709	0.198151
						0.188206	0.197647	0.202239	0.205762	0.215092	0.211201	0.206994	0.20157	0.202859	0.20854	0.20316	0.203017	0.205954	0.223434	0.217041	0.224431	0.228066	0.226434	0.217877	0.215787	0.217172	0.219569	0.204366	0.191801	0.199129	0.196613	0.189805	0.190784	0.189529	0.185864	0.193733	0.186538	0.17641	0.179547	0.172494	0.164512	0.160431	0.152807	0.144774	0.145511	0.148301	0.16752	0.180364	0.186353
						0.188392	0.180876	0.186694	0.194289	0.202618	0.19304	0.188815	0.187572	0.191346	0.199342	0.188653	0.192019	0.192214	0.205489	0.203413	0.210449	0.2107	0.206564	0.202039	0.19849	0.203999	0.206909	0.19584	0.185606	0.188015	0.190755	0.193357	0.192735	0.186243	0.183288	0.185854	0.181175	0.167737	0.170077	0.16988	0.167475	0.16242	0.156062	0.153831	0.152873	0.156798	0.171537	0.185439	0.196527
						0.191854	0.185306	0.190545	0.199776	0.203833	0.189678	0.181607	0.180372	0.188966	0.197665	0.185718	0.188405	0.18653	0.194381	0.197461	0.20645	0.206072	0.202828	0.199874	0.193885	0.201238	0.202656	0.191166	0.179256	0.18104	0.184713	0.190188	0.188123	0.179129	0.174439	0.174028	0.169039	0.155774	0.15989	0.166451	0.169515	0.164673	0.160256	0.157587	0.15249	0.159717	0.172681	0.188042	0.197399
						0.187103	0.189419	0.194377	0.20253	0.204597	0.19118	0.182423	0.182828	0.192728	0.199603	0.185479	0.18844	0.186568	0.198952	0.201807	0.208238	0.209879	0.208864	0.204252	0.199556	0.207149	0.206318	0.190738	0.175812	0.175516	0.177873	0.184072	0.183479	0.174202	0.169375	0.171298	0.163923	0.154455	0.162117	0.171913	0.173493	0.167809	0.161507	0.159704	0.155182	0.165287	0.180383	0.196858	0.20784
						0.190251	0.196843	0.204296	0.205602	0.206399	0.195724	0.189604	0.191426	0.20152	0.205565	0.193058	0.197093	0.195049	0.208604	0.215341	0.218805	0.218425	0.215152	0.208022	0.204499	0.212023	0.210404	0.192148	0.174266	0.174028	0.174761	0.180033	0.181788	0.176727	0.172609	0.173256	0.166081	0.164785	0.173381	0.180956	0.181651	0.180202	0.170813	0.165899	0.163201	0.176887	0.190185	0.204318	0.210162
						0.19046	0.197547	0.205763	0.206317	0.205841	0.194389	0.189538	0.190694	0.200367	0.201233	0.189415	0.196801	0.19203	0.202387	0.21036	0.211584	0.211198	0.209507	0.20214	0.200897	0.210896	0.209504	0.195014	0.179243	0.178089	0.181116	0.186189	0.1853	0.182917	0.180901	0.1806	0.175248	0.173909	0.180041	0.186017	0.187436	0.184633	0.170145	0.160227	0.156828	0.171796	0.182531	0.194151	0.198438
						0.189008	0.197484	0.209276	0.208596	0.206382	0.194808	0.190992	0.191068	0.197348	0.194088	0.18521	0.192727	0.183532	0.193296	0.197989	0.197411	0.200855	0.199724	0.190743	0.194928	0.206828	0.205139	0.192468	0.177663	0.174229	0.179302	0.181202	0.178709	0.178292	0.175531	0.174934	0.169908	0.169603	0.177622	0.182508	0.184818	0.183575	0.164908	0.153377	0.153481	0.167035	0.174811	0.182628	0.182235
						0.194516	0.198489	0.213387	0.213875	0.212233	0.199511	0.197323	0.195026	0.202739	0.198553	0.193421	0.200457	0.18755	0.195031	0.195093	0.189586	0.194963	0.191802	0.181606	0.181318	0.18937	0.18939	0.184046	0.174109	0.170736	0.178047	0.182249	0.179668	0.180339	0.179222	0.178819	0.172027	0.167766	0.172381	0.175579	0.18175	0.187459	0.172574	0.159291	0.159959	0.173146	0.18071	0.18513	0.187248
						0.192371	0.187616	0.200596	0.198369	0.193609	0.181791	0.179878	0.177833	0.188498	0.184864	0.184073	0.190409	0.177558	0.184269	0.185714	0.178677	0.181224	0.177284	0.167463	0.164748	0.171942	0.175226	0.177451	0.170319	0.164873	0.174352	0.181605	0.178052	0.17728	0.177377	0.174248	0.168283	0.159709	0.163107	0.16847	0.177234	0.190042	0.180304	0.170794	0.170423	0.176669	0.182164	0.184401	0.185559
						0.190294	0.180488	0.19389	0.188698	0.179378	0.163663	0.160257	0.156749	0.169058	0.16521	0.166821	0.171122	0.160447	0.16665	0.172253	0.173757	0.177914	0.169798	0.159549	0.157904	0.1635	0.173398	0.177754	0.17157	0.165456	0.177214	0.186543	0.185361	0.185186	0.181801	0.176135	0.16918	0.158033	0.159437	0.167247	0.172795	0.185362	0.176909	0.167856	0.170517	0.177183	0.1809	0.179745	0.182312
						0.197129	0.186047	0.198247	0.193852	0.182949	0.168051	0.164953	0.159723	0.16986	0.164192	0.16523	0.168214	0.15622	0.157281	0.165551	0.16831	0.176227	0.168603	0.156792	0.153056	0.159084	0.168132	0.17611	0.174194	0.171951	0.185545	0.195211	0.197036	0.201062	0.199618	0.195621	0.188071	0.174049	0.174738	0.180179	0.183744	0.197398	0.189128	0.177651	0.178949	0.186195	0.189021	0.188365	0.194207
						0.195428	0.187293	0.194122	0.188725	0.177752	0.163693	0.160796	0.155914	0.162356	0.155622	0.158783	0.160145	0.149162	0.153858	0.162495	0.170382	0.182584	0.176111	0.164035	0.160417	0.162476	0.170341	0.176569	0.176373	0.177523	0.188429	0.192883	0.198159	0.209533	0.208935	0.210075	0.203689	0.193238	0.193511	0.193373	0.194298	0.204442	0.193869	0.182817	0.1859	0.188798	0.185825	0.181998	0.184078
						0.193346	0.188221	0.193262	0.18807	0.176684	0.164506	0.161085	0.157664	0.163069	0.15537	0.160725	0.162346	0.152969	0.158319	0.164867	0.176218	0.191302	0.187445	0.173698	0.170178	0.168156	0.173216	0.178537	0.183114	0.188961	0.198331	0.200568	0.205743	0.221294	0.226524	0.229284	0.227258	0.217097	0.2138	0.206661	0.199491	0.207019	0.197979	0.187108	0.19346	0.192601	0.18488	0.176233	0.18042
						0.195527	0.188781	0.189882	0.18313	0.167292	0.155151	0.154014	0.150097	0.159753	0.155907	0.165426	0.172313	0.167537	0.17115	0.175565	0.187266	0.201008	0.197071	0.179767	0.173398	0.170695	0.177154	0.182438	0.192693	0.203899	0.21901	0.221179	0.223233	0.240815	0.245372	0.246281	0.243693	0.23248	0.222251	0.209636	0.201544	0.208111	0.206712	0.196526	0.201096	0.198746	0.188655	0.176033	0.18148
						0.193962	0.186883	0.187628	0.180083	0.166534	0.159894	0.158464	0.154165	0.16035	0.157589	0.171665	0.17925	0.176854	0.180714	0.184701	0.192139	0.203433	0.200303	0.182729	0.175989	0.171958	0.176216	0.181059	0.195365	0.208433	0.227034	0.228757	0.231881	0.255125	0.259981	0.262565	0.260653	0.245585	0.232092	0.216826	0.207294	0.213002	0.215021	0.202084	0.204344	0.202428	0.193723	0.181208	0.18791
						0.191625	0.187793	0.189903	0.178931	0.167489	0.16667	0.165535	0.161279	0.165447	0.162318	0.179199	0.186127	0.191182	0.198119	0.199867	0.204832	0.214074	0.211136	0.194935	0.187355	0.179003	0.180399	0.181611	0.200607	0.219376	0.234817	0.23678	0.241392	0.266834	0.271259	0.280332	0.279264	0.267299	0.253487	0.235211	0.214353	0.221862	0.224309	0.210232	0.215979	0.217018	0.207578	0.193747	0.205785
						0.190961	0.188504	0.192642	0.17783	0.166266	0.165929	0.164791	0.160592	0.163623	0.160574	0.179446	0.18655	0.191973	0.202443	0.205212	0.21048	0.218952	0.218547	0.205409	0.197296	0.186584	0.186299	0.18494	0.203748	0.22274	0.238959	0.237161	0.24121	0.268878	0.273498	0.283392	0.286552	0.27464	0.258026	0.24183	0.219827	0.227534	0.22822	0.215195	0.218126	0.220005	0.208291	0.19573	0.208087
						0.19351	0.196015	0.20288	0.186038	0.173434	0.173021	0.174443	0.169792	0.16552	0.15972	0.179263	0.190511	0.199994	0.216046	0.216501	0.222518	0.234143	0.235193	0.223465	0.22182	0.212451	0.208378	0.201038	0.217088	0.23736	0.248726	0.239948	0.244301	0.275228	0.281941	0.293994	0.296741	0.284182	0.267867	0.248358	0.229366	0.234505	0.233014	0.216463	0.218585	0.22173	0.21135	0.201101	0.2074
						0.203159	0.207389	0.217112	0.202571	0.188794	0.186151	0.184859	0.177348	0.168384	0.164029	0.181564	0.194079	0.205607	0.222817	0.221133	0.225851	0.237867	0.241365	0.231902	0.236225	0.227478	0.221006	0.207113	0.221962	0.245449	0.254944	0.240521	0.245112	0.279097	0.288957	0.302704	0.3059	0.292851	0.278845	0.255067	0.236811	0.241036	0.237155	0.218107	0.222315	0.22746	0.219021	0.211835	0.217454
						0.211137	0.212634	0.223061	0.211259	0.197684	0.190895	0.188535	0.176717	0.167026	0.162982	0.178294	0.189317	0.201046	0.218869	0.218998	0.224705	0.239413	0.246461	0.240163	0.247195	0.236729	0.22924	0.213386	0.229303	0.251861	0.256956	0.237249	0.237588	0.274948	0.285832	0.302406	0.307629	0.29537	0.283666	0.259656	0.241061	0.246259	0.240123	0.217358	0.21846	0.221718	0.213259	0.211863	0.22135
						0.195406	0.19671	0.20652	0.190914	0.179578	0.17695	0.175646	0.163819	0.158998	0.157043	0.172749	0.183809	0.202234	0.219905	0.223128	0.228035	0.243358	0.255938	0.254259	0.259133	0.250445	0.244266	0.230731	0.247713	0.270404	0.272377	0.252579	0.249768	0.280769	0.287508	0.300302	0.304806	0.293529	0.281346	0.255063	0.234246	0.241515	0.238683	0.213181	0.212215	0.217488	0.21539	0.214329	0.218848
						0.197845	0.198031	0.210097	0.192021	0.181997	0.181288	0.176897	0.161818	0.159345	0.159398	0.175472	0.185312	0.203538	0.22115	0.226667	0.229795	0.245253	0.256931	0.256467	0.254379	0.246412	0.239451	0.230054	0.246913	0.269119	0.271892	0.254537	0.249472	0.279508	0.28425	0.293782	0.296659	0.284706	0.272322	0.246682	0.227024	0.234882	0.234424	0.207226	0.206384	0.214101	0.213699	0.213402	0.218867
						0.194151	0.196869	0.212813	0.190742	0.178148	0.180548	0.176693	0.160735	0.158933	0.158064	0.173116	0.178536	0.198337	0.219907	0.230597	0.236031	0.252179	0.260895	0.259729	0.257428	0.252367	0.247278	0.237291	0.248327	0.267741	0.273576	0.255847	0.250466	0.279185	0.281903	0.294271	0.296928	0.28234	0.269877	0.251545	0.233809	0.243739	0.238635	0.210717	0.209988	0.214791	0.217079	0.222985	0.231878
						0.19014	0.189509	0.203064	0.181386	0.174967	0.178127	0.172964	0.158148	0.1583	0.157517	0.176091	0.180544	0.199531	0.222843	0.233059	0.238025	0.255788	0.265448	0.263611	0.262613	0.257074	0.250835	0.242876	0.246932	0.261752	0.27026	0.254168	0.247468	0.275175	0.277139	0.288151	0.287651	0.271844	0.263534	0.247768	0.230233	0.240769	0.232717	0.204487	0.20002	0.202568	0.209902	0.219521	0.233093
						0.198924	0.195857	0.208216	0.188093	0.186489	0.191343	0.186095	0.173485	0.172533	0.172554	0.191313	0.195395	0.209069	0.231594	0.238131	0.246163	0.264213	0.273736	0.271131	0.270764	0.264615	0.259338	0.24937	0.25153	0.266499	0.274941	0.257431	0.246693	0.270359	0.269062	0.274928	0.268779	0.257427	0.256387	0.241544	0.224362	0.232991	0.229252	0.202004	0.195873	0.200311	0.207491	0.21984	0.232461
						0.202006	0.201465	0.213429	0.197723	0.197556	0.202766	0.199404	0.191567	0.191826	0.187615	0.202007	0.201447	0.206044	0.228085	0.238783	0.248665	0.262232	0.270858	0.272546	0.278904	0.278009	0.272382	0.262237	0.260618	0.270496	0.276973	0.260253	0.24721	0.258348	0.25681	0.255756	0.24217	0.232387	0.233675	0.220519	0.213989	0.218613	0.217004	0.196028	0.1884	0.195355	0.20511	0.218589	0.228439
						0.204727	0.204348	0.212196	0.198878	0.201506	0.20758	0.206689	0.20323	0.203669	0.193548	0.203961	0.196885	0.19805	0.213828	0.223275	0.23544	0.247922	0.25088	0.250592	0.257447	0.258878	0.25524	0.24218	0.241143	0.252956	0.257436	0.244292	0.240809	0.247249	0.247032	0.243532	0.229997	0.226817	0.229487	0.213809	0.202987	0.202262	0.201198	0.185863	0.175624	0.17863	0.182779	0.195308	0.202986
						0.202836	0.198278	0.202427	0.194741	0.200613	0.20685	0.202783	0.200146	0.199373	0.184413	0.194636	0.188303	0.182442	0.19149	0.199298	0.213131	0.226325	0.228553	0.224876	0.230002	0.228586	0.225462	0.216332	0.218188	0.227487	0.231011	0.222847	0.21453	0.216644	0.215113	0.212587	0.197971	0.203369	0.207901	0.197679	0.188021	0.18552	0.187688	0.181732	0.170655	0.170397	0.173376	0.18375	0.19182
						0.183414	0.181158	0.183931	0.178561	0.182528	0.189428	0.186739	0.187993	0.18916	0.175712	0.186804	0.183882	0.174095	0.180179	0.186936	0.198368	0.209414	0.210597	0.202588	0.203717	0.202956	0.199524	0.191814	0.191945	0.197356	0.202254	0.199095	0.184196	0.187487	0.187215	0.1855	0.173302	0.178872	0.183569	0.182918	0.172026	0.164675	0.172554	0.169478	0.157289	0.156842	0.158545	0.168731	0.174375
						0.179936	0.179282	0.184319	0.178352	0.183481	0.19497	0.193231	0.191951	0.19256	0.178629	0.189033	0.191865	0.182279	0.18614	0.191434	0.20076	0.210615	0.213694	0.200881	0.200281	0.200494	0.197385	0.190737	0.187616	0.191953	0.199786	0.196177	0.182097	0.184252	0.181757	0.178335	0.167981	0.17363	0.18034	0.179681	0.169619	0.160668	0.169001	0.163316	0.149493	0.151925	0.161703	0.173964	0.173284
						0.19343	0.18988	0.196548	0.196247	0.200861	0.205	0.197432	0.198183	0.195554	0.18391	0.195222	0.193825	0.176895	0.179883	0.186525	0.193551	0.202841	0.202893	0.188417	0.186581	0.186521	0.186105	0.18114	0.17428	0.176967	0.185302	0.182181	0.170961	0.182025	0.179437	0.171012	0.158623	0.165309	0.168466	0.170703	0.163473	0.154303	0.161953	0.160519	0.150528	0.152768	0.160307	0.173315	0.169658
						0.186423	0.180088	0.19029	0.19554	0.200178	0.202527	0.192431	0.192877	0.190194	0.182188	0.192313	0.186858	0.169145	0.171328	0.182188	0.186112	0.191956	0.188255	0.176674	0.176466	0.17754	0.178217	0.171551	0.162068	0.162068	0.169676	0.170105	0.163018	0.170589	0.169094	0.158774	0.145432	0.151083	0.155004	0.161333	0.153	0.143822	0.152478	0.153827	0.148096	0.156062	0.163786	0.176701	0.172852
						0.197749	0.189103	0.195558	0.202463	0.207939	0.208728	0.199	0.196057	0.190228	0.183719	0.19065	0.183289	0.167664	0.169716	0.179033	0.180141	0.187449	0.188054	0.183172	0.18303	0.180833	0.18175	0.171956	0.165003	0.1663	0.171718	0.170283	0.166433	0.167968	0.16627	0.154245	0.141079	0.148012	0.15477	0.159714	0.151194	0.145674	0.15111	0.154616	0.152022	0.163498	0.170058	0.182455	0.182432
						0.206257	0.200032	0.205587	0.208583	0.209134	0.205684	0.194763	0.189952	0.183697	0.177362	0.183492	0.174824	0.157371	0.158026	0.165991	0.168923	0.179336	0.184247	0.179366	0.178145	0.176579	0.180374	0.171494	0.169008	0.17198	0.173612	0.168795	0.167448	0.173444	0.173347	0.159664	0.146708	0.151594	0.157149	0.159555	0.152059	0.147453	0.149989	0.152202	0.150268	0.160286	0.168038	0.180769	0.180572
						0.209225	0.200122	0.20571	0.20508	0.209093	0.20818	0.195587	0.186328	0.177696	0.169401	0.174723	0.173253	0.166581	0.169388	0.175564	0.178253	0.18508	0.190913	0.184218	0.180758	0.177257	0.181393	0.172166	0.173038	0.176167	0.171792	0.168272	0.173842	0.183882	0.18499	0.174762	0.164201	0.166558	0.172485	0.176735	0.170125	0.167326	0.166879	0.165684	0.167466	0.175478	0.180968	0.186315	0.184745
						0.202143	0.194974	0.200567	0.196195	0.198866	0.196282	0.190182	0.182365	0.171406	0.161698	0.169102	0.172525	0.170533	0.17404	0.17819	0.18466	0.189412	0.194304	0.183984	0.178038	0.168785	0.170577	0.158739	0.162193	0.166135	0.160126	0.15467	0.159819	0.178186	0.187315	0.182371	0.175566	0.181605	0.18852	0.19182	0.179016	0.172812	0.16953	0.165396	0.170668	0.174392	0.177995	0.179382	0.174328
						0.198561	0.191189	0.194055	0.186226	0.188596	0.185964	0.178575	0.169307	0.151659	0.143632	0.153559	0.163024	0.162757	0.168547	0.172519	0.181933	0.191017	0.202494	0.194823	0.19018	0.179682	0.177475	0.162235	0.164026	0.168148	0.158918	0.150377	0.150903	0.167786	0.178419	0.177672	0.169624	0.177005	0.189521	0.194274	0.177706	0.172393	0.164014	0.15847	0.169849	0.172616	0.175552	0.176063	0.16957
						0.195267	0.188735	0.187672	0.171559	0.166635	0.166032	0.157613	0.151611	0.136791	0.135273	0.146389	0.156194	0.161421	0.17356	0.181855	0.193054	0.201038	0.212499	0.203172	0.192858	0.177716	0.173581	0.1608	0.163511	0.167162	0.157385	0.149014	0.14763	0.161957	0.172577	0.172413	0.164018	0.166371	0.180043	0.183792	0.166702	0.164321	0.156087	0.153296	0.164545	0.167407	0.170131	0.172238	0.167721
						0.195549	0.182543	0.180113	0.160786	0.158722	0.166455	0.157327	0.150135	0.134679	0.13602	0.146869	0.153451	0.161099	0.176844	0.179927	0.183706	0.192281	0.207398	0.202434	0.194029	0.179839	0.176368	0.16391	0.171106	0.173398	0.162386	0.155394	0.158128	0.168666	0.179163	0.17749	0.170058	0.171544	0.182566	0.184632	0.172302	0.173079	0.164694	0.165957	0.174697	0.176499	0.177445	0.183597	0.184958
						0.194131	0.177412	0.17467	0.155129	0.152423	0.159804	0.150437	0.144605	0.127426	0.129115	0.142405	0.150356	0.161192	0.180798	0.186055	0.186087	0.198253	0.214965	0.213748	0.205776	0.19185	0.186651	0.175711	0.186071	0.189833	0.182298	0.177262	0.18217	0.187461	0.196321	0.198765	0.188078	0.185692	0.19375	0.188597	0.176168	0.181272	0.175739	0.177685	0.184392	0.183837	0.181445	0.183253	0.18731
						0.179816	0.172857	0.171595	0.152256	0.15203	0.159209	0.147918	0.142763	0.131355	0.13449	0.145426	0.155119	0.170381	0.194479	0.19982	0.196775	0.212061	0.230465	0.227244	0.223411	0.210595	0.206397	0.192097	0.199929	0.203837	0.20011	0.195905	0.19915	0.202076	0.211172	0.216456	0.207167	0.204871	0.212062	0.202033	0.191603	0.194484	0.192335	0.188753	0.19159	0.190205	0.18761	0.183152	0.185294
						0.168724	0.166819	0.17055	0.150022	0.150185	0.161697	0.150612	0.142858	0.135956	0.139491	0.148993	0.157547	0.174038	0.200597	0.20239	0.19991	0.218268	0.237182	0.233306	0.231771	0.219997	0.21793	0.204481	0.213071	0.220677	0.212349	0.205026	0.208388	0.217855	0.230114	0.236568	0.229579	0.228015	0.23211	0.220982	0.209098	0.210553	0.20927	0.200489	0.201865	0.203673	0.201909	0.192688	0.192085
						0.153266	0.154869	0.164794	0.14708	0.144637	0.153443	0.143529	0.136891	0.135788	0.14519	0.154939	0.159557	0.169986	0.192011	0.194142	0.192488	0.213326	0.23336	0.227312	0.222426	0.214508	0.211935	0.206449	0.220479	0.229896	0.21955	0.212724	0.213157	0.225983	0.240727	0.248654	0.243148	0.234901	0.231013	0.224833	0.212637	0.212382	0.212375	0.200905	0.201087	0.199234	0.194559	0.186271	0.188563
						0.153139	0.150548	0.157962	0.140698	0.14025	0.149575	0.143629	0.141946	0.142315	0.154435	0.161792	0.168295	0.178785	0.199863	0.200088	0.193964	0.214389	0.238629	0.23919	0.233949	0.22988	0.222076	0.217381	0.228715	0.237236	0.229491	0.220732	0.213872	0.216186	0.226873	0.235452	0.232791	0.221158	0.215678	0.211533	0.199087	0.202695	0.203878	0.19265	0.196928	0.194294	0.191747	0.187853	0.191572
						0.151734	0.144902	0.154585	0.140205	0.137575	0.143043	0.136564	0.138657	0.138838	0.148891	0.153778	0.162696	0.16838	0.186457	0.18646	0.187106	0.209509	0.229393	0.229574	0.22256	0.219301	0.211653	0.205871	0.216221	0.226454	0.220822	0.217436	0.209977	0.206802	0.214033	0.220879	0.217636	0.210705	0.205309	0.201061	0.187275	0.191044	0.192088	0.182278	0.183664	0.18012	0.177191	0.178515	0.187933
						0.15629	0.149781	0.158232	0.144899	0.139463	0.143279	0.138175	0.142329	0.142467	0.154247	0.160983	0.173298	0.179389	0.197105	0.198787	0.203225	0.226516	0.241984	0.239934	0.230014	0.227366	0.219879	0.215071	0.224519	0.235344	0.229163	0.225314	0.219849	0.219658	0.225787	0.230641	0.225719	0.214792	0.206833	0.201608	0.191222	0.195754	0.195456	0.18266	0.183874	0.181365	0.17332	0.17339	0.185589
						0.167101	0.160676	0.172584	0.160235	0.155068	0.156562	0.149701	0.14957	0.153044	0.164412	0.171686	0.182612	0.188817	0.202783	0.20427	0.20847	0.22625	0.240133	0.237571	0.226897	0.225285	0.221913	0.218489	0.225064	0.23467	0.23304	0.232716	0.230307	0.228857	0.232974	0.23538	0.226521	0.214103	0.20358	0.194697	0.187399	0.196917	0.199595	0.189728	0.193324	0.197449	0.188485	0.190453	0.204308
						0.170464	0.16653	0.176645	0.165852	0.162905	0.161062	0.15298	0.152066	0.15677	0.171049	0.179141	0.187969	0.191707	0.20477	0.20525	0.211444	0.230545	0.241506	0.237079	0.23004	0.23223	0.232771	0.230576	0.235149	0.241761	0.239328	0.2362	0.238023	0.24615	0.250776	0.249427	0.238302	0.230928	0.222816	0.216847	0.211616	0.220931	0.221757	0.205422	0.205987	0.207844	0.19533	0.198628	0.216234
						0.163855	0.161935	0.173238	0.167002	0.164606	0.158712	0.151321	0.152171	0.158247	0.169614	0.176175	0.18439	0.185677	0.199009	0.199817	0.209761	0.230693	0.239013	0.235484	0.227964	0.230873	0.233491	0.228883	0.232165	0.23947	0.239739	0.238271	0.240574	0.25139	0.256539	0.257939	0.245641	0.238131	0.23006	0.226176	0.219596	0.226712	0.226309	0.207833	0.207238	0.207665	0.196449	0.199572	0.216194
						0.152873	0.155019	0.171463	0.166846	0.166483	0.159062	0.151689	0.150718	0.156661	0.168491	0.175858	0.178872	0.17662	0.190248	0.190655	0.206035	0.225822	0.234256	0.230702	0.222788	0.228412	0.237885	0.231028	0.232673	0.239867	0.238913	0.238542	0.2378	0.24718	0.251509	0.251361	0.235785	0.233197	0.224672	0.218554	0.211277	0.214201	0.21158	0.196213	0.194236	0.192592	0.185812	0.191969	0.210164
						0.165678	0.165697	0.181462	0.178535	0.181207	0.176616	0.171601	0.165331	0.164115	0.173579	0.179246	0.181235	0.180386	0.191491	0.191967	0.207675	0.2228	0.236114	0.238788	0.232627	0.237015	0.243275	0.236952	0.238391	0.241885	0.238154	0.238047	0.232839	0.238801	0.244043	0.24467	0.230105	0.228778	0.222186	0.212942	0.206171	0.20598	0.201635	0.185881	0.18415	0.183328	0.179004	0.188724	0.212609
						0.188779	0.186096	0.19676	0.196686	0.198646	0.19498	0.192732	0.18452	0.179981	0.188801	0.193013	0.194802	0.19016	0.194191	0.195858	0.2128	0.224481	0.237631	0.240078	0.235968	0.237485	0.239546	0.235369	0.232878	0.232838	0.230203	0.230132	0.222729	0.227966	0.228022	0.227971	0.212742	0.210415	0.207821	0.200554	0.197812	0.199053	0.193286	0.180685	0.18216	0.183354	0.180733	0.192161	0.212588
						0.199866	0.195528	0.203382	0.205272	0.208332	0.20453	0.204969	0.197013	0.194904	0.202284	0.206045	0.21105	0.204376	0.206375	0.212021	0.229757	0.244031	0.251544	0.252274	0.251108	0.252066	0.253099	0.248495	0.238847	0.233187	0.229428	0.22619	0.22583	0.227207	0.220897	0.22007	0.205452	0.204183	0.204191	0.190738	0.193178	0.196341	0.191382	0.183445	0.181759	0.180423	0.181583	0.194082	0.206636
						0.203627	0.202648	0.210792	0.214187	0.212777	0.20453	0.202653	0.199161	0.203358	0.207262	0.211419	0.219152	0.208811	0.205805	0.21631	0.234931	0.249592	0.247039	0.24115	0.244868	0.244579	0.242804	0.237494	0.227383	0.225738	0.227493	0.227174	0.231833	0.23085	0.221923	0.219909	0.206033	0.202029	0.20256	0.191361	0.190866	0.195928	0.193092	0.189185	0.184707	0.177966	0.175093	0.183232	0.18896
						0.207385	0.21093	0.221371	0.23223	0.231439	0.220563	0.218232	0.212012	0.216422	0.220941	0.228652	0.23491	0.219008	0.209016	0.221607	0.233611	0.248142	0.248334	0.24222	0.246435	0.24307	0.241515	0.238514	0.229991	0.229184	0.226707	0.21976	0.222399	0.222063	0.216361	0.215567	0.203872	0.195616	0.19879	0.186596	0.188717	0.19763	0.198003	0.199128	0.185958	0.17693	0.176053	0.18898	0.186321
						0.207488	0.209691	0.221937	0.234706	0.229111	0.217326	0.218381	0.211043	0.220356	0.225953	0.234529	0.236574	0.215014	0.202907	0.217477	0.228091	0.241804	0.240219	0.232575	0.236013	0.234061	0.234043	0.237657	0.225578	0.226321	0.227194	0.218339	0.222046	0.222345	0.220009	0.215858	0.204199	0.190829	0.191123	0.185182	0.190865	0.202783	0.202696	0.204137	0.184881	0.180626	0.187707	0.203805	0.199409
						0.207312	0.209842	0.219278	0.225683	0.218162	0.206997	0.205506	0.199073	0.208332	0.214959	0.22029	0.226352	0.208955	0.199307	0.217461	0.231264	0.243993	0.237286	0.225451	0.230325	0.228983	0.225937	0.22853	0.213803	0.212195	0.216105	0.205911	0.210733	0.210776	0.210147	0.206676	0.199345	0.183119	0.183089	0.180212	0.183865	0.19971	0.198261	0.198298	0.180723	0.176163	0.182808	0.201744	0.202187
						0.200677	0.203769	0.214208	0.217387	0.209553	0.200467	0.200105	0.195489	0.203057	0.205733	0.212439	0.219832	0.207086	0.200156	0.22129	0.236631	0.245327	0.241893	0.230866	0.235612	0.228183	0.221414	0.221472	0.208432	0.209037	0.218457	0.20815	0.209479	0.207555	0.207875	0.20683	0.20325	0.185745	0.184698	0.180109	0.177628	0.192543	0.187137	0.188713	0.177866	0.170457	0.177414	0.198292	0.199189
						0.207825	0.208637	0.217148	0.21791	0.210872	0.200655	0.198777	0.19486	0.205445	0.209842	0.220002	0.231831	0.222408	0.216226	0.236378	0.249981	0.257304	0.260103	0.250989	0.255818	0.247428	0.237181	0.234861	0.224377	0.230391	0.241423	0.22906	0.224965	0.223191	0.220037	0.22528	0.22171	0.20247	0.201385	0.188258	0.183556	0.198496	0.189024	0.189123	0.183986	0.172281	0.179091	0.198825	0.199125
						0.227182	0.220916	0.225704	0.224118	0.21309	0.197321	0.197228	0.193068	0.206877	0.214997	0.226423	0.238991	0.229899	0.219727	0.238391	0.254419	0.260483	0.266007	0.25587	0.262783	0.2573	0.245848	0.240535	0.233361	0.241243	0.249338	0.233096	0.228864	0.22812	0.222353	0.232373	0.229888	0.209668	0.209301	0.193227	0.192235	0.212516	0.204901	0.205656	0.199005	0.183971	0.188505	0.207749	0.207419
						0.223965	0.218734	0.227433	0.230681	0.216038	0.196048	0.196403	0.195268	0.211787	0.220413	0.228913	0.239885	0.227399	0.214225	0.235117	0.24999	0.255117	0.257964	0.246726	0.251208	0.246344	0.231668	0.227259	0.219112	0.225102	0.234075	0.217862	0.213615	0.213379	0.208841	0.214825	0.218573	0.198972	0.203876	0.192796	0.19566	0.218455	0.214821	0.217042	0.204418	0.191823	0.194287	0.213127	0.210049
						0.217073	0.212266	0.22351	0.228653	0.215964	0.195911	0.194492	0.193817	0.207942	0.212042	0.216683	0.22848	0.216334	0.204557	0.222693	0.237414	0.246098	0.248671	0.236772	0.243776	0.239767	0.22813	0.225671	0.219801	0.226649	0.233689	0.212844	0.204906	0.205484	0.200471	0.205769	0.215716	0.19757	0.202648	0.19355	0.200025	0.226531	0.226715	0.228952	0.21497	0.201115	0.20405	0.222555	0.216252
						0.219834	0.213141	0.224094	0.233266	0.223057	0.207202	0.200687	0.200515	0.209247	0.20921	0.21253	0.222762	0.213897	0.199427	0.208782	0.215378	0.225069	0.228511	0.220281	0.228428	0.229363	0.225597	0.225479	0.219678	0.229042	0.23564	0.215846	0.208096	0.208238	0.203946	0.213555	0.224767	0.206974	0.208	0.197464	0.201218	0.226139	0.227255	0.231288	0.216032	0.196427	0.201584	0.219212	0.216159
						0.23911	0.226354	0.231542	0.241492	0.231773	0.215696	0.208681	0.208041	0.211622	0.210632	0.215718	0.223868	0.219031	0.206055	0.209518	0.214388	0.223914	0.229663	0.223169	0.231401	0.235803	0.236291	0.237205	0.229654	0.239107	0.24356	0.225075	0.221037	0.22539	0.223764	0.226877	0.236583	0.222927	0.222852	0.209566	0.21195	0.235102	0.235362	0.235722	0.220461	0.202268	0.210019	0.229389	0.229231
						0.246733	0.233509	0.229178	0.235055	0.22678	0.211887	0.202763	0.202217	0.204692	0.203349	0.214784	0.223524	0.224447	0.214609	0.219107	0.226692	0.235728	0.24414	0.240135	0.24745	0.247194	0.246159	0.243298	0.2381	0.250447	0.250837	0.234445	0.232469	0.238161	0.23507	0.238516	0.24566	0.232327	0.23087	0.212971	0.209985	0.230552	0.230226	0.228587	0.218787	0.201126	0.211929	0.229102	0.227318
						0.226564	0.226625	0.223461	0.23015	0.229733	0.220235	0.208818	0.20664	0.2061	0.206369	0.214063	0.219346	0.218708	0.209319	0.210536	0.21808	0.223767	0.236082	0.237105	0.244301	0.240375	0.240763	0.237996	0.237112	0.250137	0.247384	0.232297	0.231502	0.23782	0.232774	0.241642	0.24583	0.233398	0.230393	0.211145	0.20868	0.225131	0.221011	0.221503	0.219193	0.200816	0.214727	0.232664	0.228956
						0.212247	0.217463	0.222786	0.23407	0.237555	0.228066	0.214493	0.214232	0.213232	0.210171	0.218052	0.220933	0.215227	0.201583	0.198199	0.206273	0.214235	0.226891	0.229765	0.235245	0.229354	0.231588	0.226959	0.223958	0.236852	0.234135	0.222883	0.221598	0.229088	0.225744	0.238022	0.243493	0.237871	0.237903	0.22329	0.22034	0.230836	0.229365	0.233132	0.231708	0.21256	0.223594	0.241749	0.238625
						0.200343	0.210053	0.216293	0.228599	0.229297	0.218721	0.204312	0.205556	0.20277	0.198475	0.20665	0.207095	0.200366	0.188574	0.184119	0.194313	0.207156	0.219043	0.223042	0.230777	0.226723	0.229969	0.231796	0.227618	0.240034	0.236249	0.227066	0.22887	0.236068	0.235161	0.247705	0.251991	0.244574	0.246943	0.231948	0.226423	0.233302	0.230572	0.231999	0.232335	0.215435	0.225299	0.235102	0.228929
						0.199896	0.212355	0.223329	0.234041	0.231469	0.219321	0.201994	0.20282	0.202076	0.195494	0.200997	0.198822	0.190399	0.181339	0.178039	0.195278	0.211987	0.219436	0.21571	0.22355	0.218557	0.22415	0.229481	0.224958	0.235453	0.231497	0.223113	0.228051	0.237157	0.236015	0.246461	0.250423	0.243972	0.248089	0.239074	0.233335	0.238266	0.236742	0.238233	0.237775	0.223609	0.230066	0.23275	0.220206
						0.187791	0.203512	0.217215	0.226776	0.228594	0.22175	0.207693	0.205615	0.200599	0.189614	0.188597	0.185361	0.179046	0.175538	0.173486	0.19348	0.210314	0.215623	0.210943	0.222493	0.217996	0.227409	0.231397	0.221512	0.232767	0.233034	0.221852	0.22394	0.233135	0.226656	0.236646	0.24047	0.237967	0.245069	0.229914	0.222357	0.22103	0.216772	0.2138	0.213857	0.205907	0.222936	0.228568	0.218195
						0.185054	0.201172	0.212629	0.216663	0.219353	0.217334	0.201441	0.198341	0.195078	0.182601	0.182658	0.17885	0.173537	0.170465	0.167594	0.189602	0.211609	0.217474	0.209872	0.222209	0.220117	0.230614	0.233747	0.231568	0.248845	0.250713	0.239207	0.243338	0.250703	0.241923	0.256914	0.260863	0.255458	0.258255	0.237559	0.22582	0.221498	0.218926	0.212556	0.214991	0.203695	0.219876	0.224152	0.216038
						0.185492	0.196284	0.208129	0.20199	0.202287	0.20208	0.191828	0.187414	0.188642	0.176933	0.178594	0.17986	0.175507	0.173819	0.173103	0.188209	0.200114	0.203851	0.199716	0.209455	0.207721	0.220821	0.224825	0.229033	0.246067	0.250844	0.244669	0.251342	0.262388	0.254902	0.269051	0.271466	0.2646	0.263141	0.244383	0.230018	0.226478	0.224576	0.21823	0.223701	0.215857	0.226439	0.225554	0.22341
						0.186222	0.19736	0.207352	0.198411	0.190156	0.188653	0.179955	0.178365	0.180271	0.167885	0.168383	0.176983	0.176932	0.177473	0.183358	0.194917	0.201846	0.207008	0.204006	0.211535	0.210643	0.217452	0.21818	0.217356	0.23515	0.241611	0.239726	0.248092	0.259084	0.251857	0.266086	0.270374	0.264597	0.265087	0.244067	0.229501	0.225438	0.220461	0.21343	0.220109	0.210705	0.215148	0.212308	0.210481
						0.171133	0.186471	0.198847	0.18807	0.177337	0.17396	0.169384	0.167996	0.174003	0.162244	0.160503	0.168106	0.169429	0.168114	0.176882	0.191112	0.198489	0.205028	0.20073	0.208288	0.20564	0.209994	0.213226	0.212133	0.231006	0.239204	0.238601	0.250294	0.255256	0.247884	0.260853	0.263364	0.261076	0.26505	0.244545	0.228691	0.222994	0.214981	0.206588	0.214058	0.207556	0.208832	0.201439	0.192584
						0.163538	0.177488	0.189618	0.175252	0.163361	0.162974	0.158509	0.158385	0.164894	0.157189	0.15283	0.161467	0.1666	0.169626	0.181206	0.192825	0.201164	0.207625	0.200799	0.205886	0.206415	0.208618	0.215256	0.213806	0.225786	0.238695	0.238712	0.249317	0.252118	0.247212	0.254445	0.252869	0.250862	0.255704	0.238517	0.222673	0.21244	0.205293	0.19478	0.20032	0.19899	0.203542	0.200319	0.192065
						0.170427	0.177806	0.189524	0.176303	0.169035	0.163127	0.161855	0.164351	0.171855	0.167902	0.165839	0.177785	0.181992	0.189431	0.201037	0.204348	0.210982	0.216591	0.212425	0.21216	0.210796	0.2131	0.218357	0.216517	0.222267	0.234542	0.235912	0.249116	0.245533	0.238876	0.245833	0.243989	0.238508	0.24133	0.223789	0.210549	0.202615	0.195279	0.184982	0.19045	0.188833	0.195574	0.19798	0.191406
						0.168414	0.184333	0.193843	0.183002	0.176267	0.172404	0.174307	0.178005	0.182076	0.182026	0.179972	0.193077	0.195244	0.199352	0.211623	0.213249	0.2146	0.219628	0.218481	0.216216	0.217266	0.218448	0.226609	0.231656	0.235215	0.244635	0.246141	0.255502	0.24858	0.238108	0.242724	0.23878	0.227139	0.226192	0.207647	0.196462	0.187014	0.176543	0.165914	0.170968	0.172382	0.183001	0.188874	0.182004
						0.170611	0.169989	0.192552	0.180403	0.172624	0.166431	0.16859	0.17012	0.175657	0.176554	0.173837	0.187909	0.189112	0.194518	0.203997	0.207376	0.207405	0.212048	0.21294	0.209518	0.208813	0.20703	0.215929	0.225576	0.230293	0.244635	0.245655	0.249954	0.239452	0.228041	0.234058	0.227176	0.20975	0.204525	0.18825	0.178669	0.17389	0.164857	0.154587	0.157852	0.15766	0.170908	0.181756	0.179487
						0.171839	0.171754	0.179201	0.182316	0.168384	0.158217	0.161084	0.167251	0.174011	0.180317	0.174064	0.185758	0.192013	0.198843	0.205926	0.201254	0.200846	0.204902	0.207878	0.204245	0.205619	0.204793	0.21248	0.223468	0.230514	0.248179	0.249168	0.256123	0.242541	0.233878	0.239517	0.232298	0.21043	0.202289	0.188086	0.175759	0.172591	0.162095	0.152174	0.152862	0.150997	0.162209	0.174793	0.17888
						0.177636	0.174109	0.188897	0.178039	0.180346	0.156554	0.159188	0.164694	0.174594	0.178515	0.176591	0.191034	0.19565	0.205905	0.211866	0.208878	0.204024	0.208411	0.212093	0.200874	0.203321	0.199873	0.204575	0.212767	0.217907	0.230243	0.231987	0.242456	0.231973	0.226629	0.231822	0.226357	0.208163	0.200589	0.194644	0.181663	0.179256	0.172887	0.163914	0.159398	0.155648	0.161704	0.172536	0.183006
						0.173205	0.173225	0.188323	0.183211	0.173013	0.171531	0.1638	0.167793	0.173021	0.181412	0.184667	0.203634	0.205898	0.213254	0.223046	0.215707	0.208195	0.208349	0.212774	0.200339	0.20244	0.200926	0.208113	0.21214	0.213531	0.221192	0.220242	0.228103	0.220981	0.21325	0.212299	0.203177	0.184054	0.178082	0.175161	0.166774	0.165755	0.162776	0.155175	0.146905	0.148674	0.159595	0.171281	0.173065
						0.188652	0.181342	0.198319	0.194007	0.183666	0.177634	0.185573	0.175486	0.175114	0.180468	0.187959	0.202615	0.208059	0.215569	0.227528	0.22142	0.21312	0.213116	0.217992	0.20882	0.208659	0.206066	0.213963	0.221219	0.225786	0.231953	0.230002	0.235398	0.227693	0.218247	0.214174	0.202066	0.180779	0.176988	0.170601	0.161861	0.160515	0.158021	0.150872	0.141609	0.149302	0.163191	0.178071	0.176827
						0.203257	0.196126	0.205832	0.204075	0.186799	0.179993	0.183209	0.180914	0.173868	0.181048	0.183686	0.200615	0.200899	0.204508	0.21249	0.214681	0.209859	0.204018	0.201817	0.195676	0.202729	0.201461	0.214861	0.223424	0.231148	0.234428	0.230804	0.233602	0.230909	0.217656	0.209711	0.19501	0.171935	0.167788	0.161979	0.1537	0.149759	0.153526	0.145698	0.137871	0.147442	0.16438	0.177809	0.175071
						0.205536	0.199622	0.213535	0.198879	0.187711	0.183458	0.187877	0.184347	0.183991	0.187137	0.187118	0.195669	0.202034	0.205036	0.208134	0.20703	0.202764	0.193251	0.190587	0.180426	0.194975	0.196975	0.209686	0.224455	0.23541	0.231414	0.218009	0.218462	0.225066	0.214944	0.203506	0.190178	0.167243	0.155714	0.148511	0.143725	0.14644	0.155335	0.148727	0.141457	0.156552	0.173554	0.178927	0.173923
						0.204398	0.192951	0.208559	0.206086	0.187552	0.180676	0.177648	0.169424	0.172213	0.178874	0.180276	0.187474	0.191256	0.199824	0.201808	0.206508	0.199055	0.188703	0.187811	0.181719	0.189318	0.199517	0.211472	0.226007	0.236022	0.234853	0.224648	0.225625	0.232443	0.222787	0.213099	0.203965	0.180386	0.168706	0.158756	0.150804	0.155808	0.162922	0.163981	0.157476	0.166427	0.178214	0.180181	0.171902
						0.203125	0.18482	0.200305	0.19879	0.188163	0.170063	0.163023	0.151286	0.154498	0.161499	0.165196	0.172344	0.175477	0.187681	0.19753	0.208783	0.20723	0.195014	0.189284	0.183179	0.195888	0.197574	0.214281	0.231425	0.238907	0.229992	0.221891	0.223346	0.232212	0.223908	0.216084	0.205938	0.181234	0.172741	0.16462	0.158669	0.165081	0.176087	0.175409	0.175996	0.180335	0.19408	0.192326	0.177091
						0.208707	0.193988	0.20017	0.196689	0.185565	0.175871	0.162635	0.154383	0.155491	0.156591	0.162468	0.171777	0.176296	0.187234	0.196784	0.210126	0.208458	0.198569	0.190333	0.18209	0.197565	0.198233	0.205799	0.226814	0.237753	0.226799	0.219919	0.222651	0.232078	0.226417	0.218326	0.20607	0.180379	0.172277	0.164743	0.158104	0.163607	0.175241	0.17426	0.17748	0.180918	0.197014	0.192329	0.176501
						0.213897	0.193849	0.206749	0.200286	0.186103	0.180202	0.173279	0.161254	0.163995	0.160448	0.165036	0.178519	0.183219	0.185621	0.195648	0.210771	0.213183	0.200117	0.193796	0.187576	0.204191	0.210192	0.214749	0.228126	0.240417	0.23124	0.225961	0.228483	0.233326	0.225901	0.21464	0.199806	0.174519	0.168144	0.161177	0.156862	0.160023	0.168938	0.172393	0.178068	0.180828	0.197084	0.193623	0.178374
						0.207157	0.185967	0.201256	0.201965	0.185971	0.182563	0.171432	0.160962	0.159629	0.159343	0.167179	0.174512	0.178501	0.185201	0.19328	0.205674	0.207993	0.200379	0.191623	0.18702	0.19996	0.208019	0.218388	0.226902	0.233701	0.221604	0.21924	0.217053	0.224073	0.218188	0.208224	0.192677	0.169721	0.166064	0.162135	0.161098	0.164313	0.172976	0.177252	0.183002	0.186882	0.201737	0.198929	0.185497
						0.199156	0.175354	0.188927	0.198466	0.188196	0.187998	0.171771	0.159645	0.154737	0.151113	0.160904	0.167047	0.166514	0.166207	0.174584	0.185074	0.189744	0.185771	0.181722	0.177239	0.188491	0.195442	0.204201	0.211355	0.216852	0.201206	0.19128	0.17886	0.187939	0.189818	0.182656	0.171887	0.158182	0.157871	0.156077	0.157179	0.155503	0.16294	0.167749	0.173467	0.176541	0.188177	0.185689	0.173791
						0.196548	0.170626	0.182066	0.190039	0.174048	0.174175	0.162596	0.152687	0.144909	0.139641	0.143346	0.148645	0.151253	0.148538	0.151615	0.156133	0.165386	0.165228	0.164986	0.164823	0.177501	0.184868	0.192699	0.196567	0.206981	0.195124	0.182668	0.166541	0.175439	0.180588	0.181148	0.173254	0.163025	0.159062	0.154642	0.152166	0.148514	0.155975	0.161474	0.165331	0.161591	0.167657	0.167541	0.162816
						0.197664	0.172364	0.184105	0.191451	0.177101	0.1781	0.16336	0.151688	0.142339	0.136733	0.13717	0.145796	0.150257	0.151028	0.153718	0.159119	0.170175	0.172889	0.17395	0.174738	0.186377	0.190247	0.196738	0.201346	0.209923	0.193527	0.178329	0.162526	0.17201	0.178116	0.18268	0.175502	0.168152	0.168421	0.163103	0.159033	0.150722	0.155384	0.160667	0.167615	0.1613	0.168211	0.169558	0.166542
						0.197831	0.18719	0.198547	0.209088	0.208377	0.209313	0.194022	0.186406	0.174282	0.17433	0.170848	0.181714	0.184947	0.18687	0.185844	0.189879	0.199129	0.20194	0.20405	0.204154	0.209692	0.201867	0.200922	0.203495	0.210413	0.193502	0.179765	0.170016	0.179438	0.188708	0.194281	0.187703	0.187917	0.191604	0.182933	0.177074	0.162793	0.16007	0.156911	0.160586	0.159643	0.171436	0.17586	0.172042
						0.201635	0.191134	0.202274	0.2139	0.219813	0.220001	0.203236	0.195521	0.185467	0.186405	0.182312	0.19312	0.192433	0.193235	0.191717	0.196701	0.207811	0.214869	0.221791	0.218385	0.222038	0.210396	0.205219	0.205415	0.210708	0.196861	0.185536	0.17706	0.184823	0.193338	0.199135	0.19108	0.190669	0.194588	0.188635	0.183522	0.165409	0.158239	0.151992	0.156173	0.155777	0.167085	0.17601	0.17415
						0.196345	0.189953	0.197468	0.210934	0.214608	0.220832	0.208033	0.200485	0.187755	0.193117	0.184545	0.194753	0.194512	0.195031	0.194461	0.197034	0.207849	0.216326	0.227362	0.222318	0.221719	0.20718	0.200627	0.200693	0.204317	0.191358	0.177311	0.170423	0.180532	0.190789	0.194353	0.181819	0.182452	0.18625	0.182036	0.182406	0.166596	0.159407	0.149767	0.155252	0.157134	0.171174	0.179101	0.177117
[truncated: 5 more columns]

## Sheet: 3B
X	Y corresponds to left axis	Distribution 95% corresponds to left axis	Y corresponds to right axis	Distribution 95% corresponds to right axis
-0.5	0.220985	0.225597	0.183505	0.199703
-0.479167	0.2188	0.225599	0.179542	0.199575
-0.458333	0.217827	0.22556	0.184745	0.199212
-0.4375	0.218029	0.225812	0.183256	0.199278
-0.416667	0.219567	0.225675	0.182229	0.199539
-0.395833	0.221154	0.225738	0.178557	0.200096
-0.375	0.220505	0.225597	0.176041	0.19952
-0.354167	0.220072	0.225574	0.173073	0.1995
-0.333333	0.221465	0.224859	0.17373	0.19858
-0.3125	0.221654	0.225201	0.17307	0.198378
-0.291667	0.220496	0.225411	0.175804	0.199101
-0.270833	0.220798	0.225515	0.181898	0.19987
-0.25	0.221226	0.225213	0.181782	0.199473
-0.229167	0.224464	0.225467	0.187719	0.200143
-0.208333	0.226947	0.225413	0.191644	0.200885
-0.1875	0.227852	0.225302	0.198155	0.200371
-0.166667	0.228316	0.225742	0.204747	0.200193
-0.145833	0.22879	0.226086	0.206084	0.200512
-0.125	0.228017	0.226191	0.202124	0.199863
-0.104167	0.225173	0.22593	0.202708	0.199297
-0.0833333	0.22319	0.226068	0.205765	0.199178
-0.0625	0.219929	0.22633	0.207511	0.199289
-0.0416667	0.220322	0.226742	0.20455	0.199624
-0.0208333	0.219632	0.226664	0.204795	0.1997
0	0.218187	0.226571	0.209259	0.200105
0.0208333	0.218733	0.226468	0.207647	0.199875
0.0416667	0.21883	0.226368	0.201622	0.199945
0.0625	0.219302	0.226619	0.200802	0.200504
0.0833333	0.221964	0.226449	0.205523	0.200045
0.104167	0.224297	0.226354	0.203697	0.200369
0.125	0.226434	0.226438	0.203502	0.200905
0.145833	0.228591	0.226301	0.1975	0.200582
0.166667	0.227753	0.226312	0.192059	0.201226
0.1875	0.225957	0.226222	0.1927	0.201857
0.208333	0.227388	0.226612	0.187818	0.202281
0.229167	0.231581	0.226757	0.184503	0.202507
0.25	0.23317	0.226736	0.187408	0.2026
0.270833	0.233983	0.226994	0.186335	0.203877
0.291667	0.234905	0.227091	0.18212	0.204318
0.3125	0.235466	0.227552	0.180431	0.203813
0.333333	0.233861	0.228052	0.182125	0.203292
0.354167	0.231549	0.228371	0.188554	0.203333
0.375	0.226821	0.228727	0.194612	0.203483
0.395833	0.222674	0.228088	0.19516	0.203571
0.416667	0.221305	0.227731	0.192823	0.203415
0.4375	0.216972	0.227362	0.189293	0.202946
0.458333	0.214428	0.227885	0.188771	0.203175
0.479167	0.212262	0.227987	0.194504	0.202626
0.5	0.211414	0.227694	0.197977	0.203034

## Sheet: 3C
Upper Left Panel										Right Panel										Lower Left Panel									Lower Right Panel
	Low Arousal				High Arousal						Low Arousal				High Arousal					Incorrect				Correct					Incorrect				Correct
X	Y-mean	mean+SEM	mean-SEM		Y-mean	mean+SEM	mean-SEM				Y-mean	mean+SEM	mean-SEM		Y-mean	mean+SEM	mean-SEM			Y-mean	mean+SEM	mean-SEM		Y-mean	mean+SEM	mean-SEM			Y-mean	mean+SEM	mean-SEM		Y-mean	mean+SEM	mean-SEM
-0.25	-0.045497	0.0388592	-0.129853		0.0870278	0.236908	-0.0628525				0.0626148	0.18198	-0.0567499		-0.326321	-0.118039	-0.534602			0.0207003	0.125061	-0.0836609		0.188144	0.437137	-0.0608478			-0.0560994	0.0691475	-0.181346		-0.10925	0.0668118	-0.285312
-0.239583	-0.0817101	0.0124146	-0.175835		0.0821737	0.247251	-0.0829033				0.034371	0.183204	-0.114462		-0.388392	-0.150607	-0.626177			0.00206506	0.113273	-0.109143		0.103785	0.316798	-0.109228			-0.0885787	0.029171	-0.206328		-0.138511	0.0698032	-0.346825
-0.229167	-0.077042	0.0155073	-0.169591		0.0607826	0.231138	-0.109573				0.0482903	0.202589	-0.106009		-0.41599	-0.120998	-0.710982			0.00849921	0.137395	-0.120397		-0.00455787	0.178801	-0.187917			-0.089643	0.0439503	-0.223236		-0.125859	0.0792942	-0.331013
-0.21875	-0.0622954	0.0279087	-0.1525		0.0532314	0.227861	-0.121398				0.0353973	0.185118	-0.114323		-0.348752	-0.104402	-0.593102			0.0156757	0.144712	-0.11336		-0.0953939	0.081008	-0.271796			-0.0868995	0.0643992	-0.238198		-0.0103853	0.242456	-0.263227
-0.208333	-0.068143	0.0281827	-0.164469		0.0241606	0.229576	-0.181255				0.00294649	0.148369	-0.142476		-0.266982	-0.0498075	-0.484157			0.00151521	0.137971	-0.134941		-0.143028	0.076524	-0.362579			-0.0742801	0.0816941	-0.230254		-0.00972382	0.214139	-0.233586
-0.197917	-0.0305427	0.0740539	-0.135139		0.0906341	0.297816	-0.116548				-0.0336256	0.103682	-0.170933		-0.222316	-0.0325949	-0.412038			0.0418145	0.197209	-0.113581		0.0899641	0.312449	-0.132521			-0.0760076	0.0493153	-0.20133		-0.012256	0.206543	-0.231055
-0.1875	0.00908856	0.13188	-0.113703		0.0952239	0.27341	-0.0829621				-0.0655698	0.0703716	-0.201511		-0.16893	0.00191436	-0.339774			0.058893	0.202939	-0.0851528		0.242907	0.577732	-0.0919188			-0.11491	0.0149225	-0.244742		0.124552	0.351253	-0.10215
-0.177083	0.00626863	0.167442	-0.154904		0.0685535	0.21908	-0.0819727				-0.127347	0.00846989	-0.263163		-0.155422	0.0572911	-0.368136			0.0308603	0.185684	-0.123963		0.249699	0.57915	-0.079752			-0.143637	0.00256333	-0.289837		-0.0103389	0.0899926	-0.110671
-0.166667	0.0175951	0.183951	-0.148761		0.0662732	0.199258	-0.0667113				-0.14718	0.00155483	-0.295916		-0.0939591	0.0924554	-0.280374			0.0194763	0.165621	-0.126668		0.32591	0.713013	-0.0611929			-0.139702	0.0151594	-0.294563		0.00471562	0.105098	-0.0956665
-0.15625	0.0299909	0.195574	-0.135592		0.082165	0.184667	-0.0203373				-0.166604	-0.0187615	-0.314446		-0.0585033	0.0790158	-0.196022			0.0250969	0.159501	-0.109307		0.384253	0.803703	-0.0351966			-0.150444	-0.00302124	-0.297867		0.0268368	0.135049	-0.0813756
-0.145833	0.0507489	0.224319	-0.122821		0.0418457	0.110545	-0.0268541				-0.182119	-0.0191008	-0.345138		-0.0308236	0.0683359	-0.129983			0.0325741	0.129611	-0.0644627		0.367948	0.820333	-0.0844363			-0.153134	-0.0169481	-0.289319		0.0342322	0.0995502	-0.0310857
-0.135417	0.0817404	0.222584	-0.059103		-0.0168633	0.0456033	-0.07933				-0.15722	0.00496957	-0.319409		0.0157747	0.130962	-0.099413			0.0338785	0.112679	-0.0449221		0.355424	0.814641	-0.103794			-0.129267	0.00991125	-0.268445		0.0683821	0.147483	-0.0107188
-0.125	0.0949736	0.230199	-0.0402521		-0.0596749	0.0459675	-0.165317				-0.0883098	0.076056	-0.252676		0.00569358	0.143125	-0.131738			0.0565613	0.144828	-0.0317049		0.186341	0.591082	-0.2184			-0.073751	0.0656357	-0.213138		0.0116484	0.139715	-0.116418
-0.114583	0.118666	0.237251	8.02934e-05		-0.011825	0.121145	-0.144795				-0.0580817	0.119038	-0.235201		-0.0542914	0.104273	-0.212855			0.0983431	0.188835	0.00785157		0.17667	0.54508	-0.191739			-0.0621608	0.0758481	-0.20017		-0.0631928	0.102638	-0.229024
-0.104167	0.198774	0.314166	0.0833824		-0.0113067	0.131556	-0.154169				-0.0600938	0.125953	-0.24614		-0.0843371	0.069544	-0.238218			0.147761	0.22494	0.0705826		0.159772	0.493672	-0.174127			-0.052311	0.087065	-0.191687		-0.113105	0.0297754	-0.255985
-0.09375	0.218673	0.320792	0.116554		-0.0268237	0.110428	-0.164075				-0.0136851	0.181075	-0.208445		-0.00514303	0.0927179	-0.103004			0.152453	0.218515	0.0863913		0.138507	0.430658	-0.153645			-0.000157659	0.146726	-0.147042		0.0167913	0.12924	-0.0956569
-0.0833333	0.254387	0.35988	0.148895		-0.00554668	0.128102	-0.139195				0.0479035	0.247472	-0.151665		0.109663	0.171582	0.0477445			0.183877	0.270852	0.096901		0.072929	0.313562	-0.167704			0.105003	0.245162	-0.0351564		-0.00361773	0.126175	-0.13341
-0.0729167	0.236926	0.331147	0.142705		-0.0794526	0.0577695	-0.216675				0.0607146	0.260566	-0.139137		0.179596	0.220974	0.138219			0.170418	0.232036	0.1088		-0.17596	0.0320597	-0.38398			0.138333	0.267814	0.00885246		-0.0106015	0.132888	-0.154091
-0.0625	0.246703	0.375039	0.118367		-0.117076	0.0362897	-0.270442				0.0583619	0.248483	-0.131759		0.207498	0.26999	0.145006			0.17155	0.259128	0.0839712		-0.226867	-0.00643999	-0.447295			0.145805	0.270502	0.0211087		0.0136993	0.114732	-0.0873338
-0.0520833	0.241415	0.38061	0.10222		-0.212059	-0.0444271	-0.37969				0.0667315	0.256538	-0.123075		0.292119	0.431602	0.152636			0.137705	0.230017	0.0453927		-0.255041	-0.0410207	-0.469061			0.177286	0.325595	0.0289783		0.0943158	0.208281	-0.0196494
-0.0416667	0.194667	0.326354	0.0629804		-0.238155	-0.0703532	-0.405957				0.0510294	0.238411	-0.136352		0.354256	0.529081	0.179432			0.11336	0.199321	0.0273985		-0.296103	-0.0539867	-0.538219			0.21558	0.370133	0.0610264		0.0341856	0.148975	-0.0806037
-0.03125	0.108645	0.23586	-0.0185698		-0.228269	-0.0794671	-0.377071				0.0191597	0.198847	-0.160528		0.365596	0.587247	0.143945			0.0743128	0.157106	-0.00848046		-0.365497	-0.128929	-0.602065			0.226398	0.380362	0.0724339		-0.00599967	0.131286	-0.143285
-0.0208333	0.102912	0.23891	-0.0330864		-0.171048	-0.0327987	-0.309296				-0.0356923	0.143138	-0.214523		0.384422	0.596329	0.172515			0.103334	0.190455	0.0162143		-0.329896	-0.0962608	-0.563531			0.225863	0.377307	0.0744191		-0.0821623	0.0283343	-0.192659
-0.0104167	0.109283	0.234435	-0.0158701		-0.190471	-0.0600105	-0.320931				-0.0502949	0.15134	-0.251929		0.386365	0.581961	0.190769			0.0914795	0.179306	0.00365264		-0.367157	-0.153346	-0.580969			0.234981	0.379304	0.090657		-0.0963515	0.0333481	-0.226051
0	0.0507041	0.161032	-0.0596235		-0.159165	-0.0394443	-0.278886				-0.0405543	0.160727	-0.241836		0.314147	0.474852	0.153441			0.0731253	0.160349	-0.0140983		-0.468	-0.200159	-0.735841			0.20992	0.343877	0.075964		-0.114884	-0.0113442	-0.218424
0.0104167	0.0621135	0.177288	-0.0530606		-0.0957211	0.011253	-0.202695				-0.0221781	0.153558	-0.197914		0.222825	0.347156	0.0984953			0.0905247	0.186083	-0.00503389		-0.358311	-0.137601	-0.57902			0.16363	0.282965	0.0442962		-0.118463	-0.0491433	-0.187783
0.0208333	0.0462621	0.185151	-0.0926264		-0.105994	-0.0103218	-0.201667				-0.0647969	0.0730877	-0.202681		0.147258	0.275624	0.018892			0.0641696	0.165959	-0.0376194		-0.339868	-0.112943	-0.566792			0.0935756	0.192519	-0.0053681		-0.128892	-0.0456062	-0.212179
0.03125	0.102624	0.261291	-0.0560436		-0.152365	-0.0413332	-0.263397				-0.0773233	0.0539318	-0.208578		0.0445979	0.156969	-0.0677728			0.0989863	0.199623	-0.00165019		-0.456592	-0.165968	-0.747215			0.0537249	0.14069	-0.0332403		-0.193556	-0.0990279	-0.288084
0.0416667	0.145225	0.285252	0.00519876		-0.162443	-0.0490327	-0.275854				-0.0785024	0.0653803	-0.222385		0.0933419	0.235913	-0.0492296			0.130655	0.229116	0.0321939		-0.529731	-0.167269	-0.892193			0.0766338	0.163614	-0.0103465		-0.176029	-0.0762189	-0.27584
0.0520833	0.159661	0.320746	-0.00142404		-0.0840687	0.0143411	-0.182479				-0.0910152	0.0819348	-0.263965		0.101661	0.219179	-0.0158567			0.14797	0.269914	0.0260261		-0.433772	-0.103234	-0.76431			0.0956966	0.171561	0.0198318		-0.246356	-0.168346	-0.324366
0.0625	0.161479	0.337868	-0.0149103		-0.00275289	0.104901	-0.110407				-0.117413	0.0712723	-0.306098		0.0571599	0.157657	-0.0433375			0.17179	0.310986	0.032594		-0.475011	-0.0434635	-0.906559			0.0630859	0.133371	-0.00719884		-0.24409	-0.0998567	-0.388324
0.0729167	0.220816	0.403655	0.0379761		0.0440167	0.154099	-0.0660652				-0.13355	0.0750753	-0.342175		-0.0375444	0.0234675	-0.0985563			0.241272	0.387651	0.0948936		-0.529603	-0.0160546	-1.04315			0.0224872	0.0942583	-0.0492839		-0.322282	-0.139149	-0.505415
0.0833333	0.215627	0.368597	0.062656		0.0632973	0.166672	-0.0400772				-0.145308	0.081397	-0.372013		-0.085868	-0.00277613	-0.16896			0.24751	0.373146	0.121874		-0.524797	-0.0199954	-1.0296			0.0210507	0.111966	-0.0698649		-0.401008	-0.161366	-0.640649
0.09375	0.193745	0.300973	0.086516		0.0904061	0.183663	-0.0028509				-0.116838	0.0723471	-0.306023		-0.12824	-0.061838	-0.194642			0.255445	0.33885	0.17204		-0.445618	-0.0717496	-0.819486			0.016383	0.104843	-0.0720771		-0.288107	0.035109	-0.611323
0.104167	0.216795	0.320983	0.112607		0.0904441	0.169524	0.0113642				-0.0853436	0.0591059	-0.229793		-0.106559	-0.021169	-0.191949			0.273381	0.363563	0.183199		-0.410317	-0.079686	-0.740949			0.00737204	0.0771877	-0.0624436		-0.20898	0.0920577	-0.510018
0.114583	0.257532	0.362791	0.152274		0.181225	0.255996	0.106455				-0.0711954	0.0619124	-0.204303		-0.0282161	0.0990716	-0.155504			0.3412	0.449826	0.232574		-0.402095	-0.0182092	-0.78598			0.0399897	0.114248	-0.0342681		-0.132588	0.211637	-0.476813
0.125	0.322908	0.449802	0.196015		0.210073	0.277511	0.142634				-0.0514658	0.0830221	-0.185954		-0.0033429	0.109062	-0.115748			0.386419	0.507989	0.264848		-0.244082	0.0310886	-0.519253			0.0348835	0.109356	-0.0395891		-0.0403474	0.298067	-0.378762
0.135417	0.355282	0.480726	0.229837		0.266655	0.372442	0.160868				-0.0845041	0.0199619	-0.18897		0.0444768	0.154829	-0.0658757			0.366064	0.498558	0.23357		0.155588	0.28186	0.0293157			0.0194172	0.0932665	-0.054432		-0.0904391	0.123212	-0.30409
0.145833	0.336341	0.440515	0.232167		0.274203	0.3873	0.161107				-0.118867	-0.006841	-0.230894		0.0568981	0.19063	-0.0768335			0.350956	0.457414	0.244498		0.229832	0.389769	0.0698949			0.0121164	0.07489	-0.0506573		-0.180446	-0.00255879	-0.358333
0.15625	0.298716	0.380327	0.217105		0.27873	0.362401	0.195059				-0.12391	-0.0138046	-0.234015		0.0106323	0.116708	-0.0954434			0.363901	0.459052	0.26875		-0.0437471	0.149447	-0.236941			-0.00929793	0.0359526	-0.0545485		-0.211159	-0.0614343	-0.360884
0.166667	0.308374	0.404022	0.212725		0.212902	0.314711	0.111094				-0.0362018	0.0561997	-0.128603		-0.113414	-0.0172683	-0.20956			0.361299	0.460196	0.262401		-0.329822	0.115008	-0.774651			-0.00336871	0.072465	-0.0792024		-0.225936	-0.0716756	-0.380196
0.177083	0.302797	0.397263	0.208332		0.168724	0.277773	0.0596744				0.0486679	0.146549	-0.0492134		-0.118461	-0.0176626	-0.21926			0.327973	0.434222	0.221724		-0.410471	0.12609	-0.947032			0.0557701	0.172239	-0.0606988		-0.355676	-0.129516	-0.581836
0.1875	0.23551	0.354525	0.116495		0.0964101	0.217688	-0.0248676				0.0402312	0.146229	-0.065767		-0.113854	-0.0120747	-0.215634			0.259779	0.384274	0.135285		-0.450988	0.0511043	-0.953081			0.04195	0.180658	-0.0967577		-0.350468	-0.149023	-0.551913
0.197917	0.228292	0.358273	0.0983112		0.0193096	0.120586	-0.0819668				0.00791921	0.0945097	-0.0786713		-0.0691087	0.026113	-0.16433			0.250732	0.371485	0.12998		-0.631548	-0.0598468	-1.20325			0.0385234	0.17038	-0.0933329		-0.299547	-0.164075	-0.43502
0.208333	0.19224	0.322874	0.0616064		0.00923208	0.0903293	-0.0718652				-0.00232162	0.0856968	-0.09034		-0.0718198	0.0428211	-0.186461			0.207877	0.333872	0.0818819		-0.609375	-0.0902094	-1.12854			0.0171886	0.147787	-0.11341		-0.17855	-0.0472853	-0.309815
0.21875	0.107443	0.269654	-0.0547685		-0.079871	0.00156553	-0.161308				0.00903677	0.109879	-0.0918055		-0.0993306	-0.00457881	-0.194082			0.124574	0.237598	0.0115497		-0.645592	-0.149766	-1.14142			0.0214156	0.157948	-0.115117		-0.209682	-0.0898745	-0.329489
0.229167	0.0273724	0.210336	-0.155591		-0.100786	-0.0217167	-0.179856				0.0351547	0.167717	-0.0974074		-0.0843876	0.0263833	-0.195159			0.0911841	0.207429	-0.025061		-0.771875	-0.215368	-1.32838			0.0569765	0.210583	-0.0966297		-0.184418	-0.0158468	-0.352989
0.239583	0.0351398	0.254349	-0.184069		-0.151273	-0.0542382	-0.248308				0.0608246	0.212384	-0.0907347		-0.00148249	0.141017	-0.143982			0.0976697	0.221303	-0.0259631		-0.764623	-0.290466	-1.23878			0.114729	0.276285	-0.0468282		-0.0307669	0.263703	-0.325237
0.25	0.0650539	0.322519	-0.192411		-0.169857	-0.0586835	-0.28103				0.0690281	0.218606	-0.0805503		-0.019714	0.113174	-0.152602			0.15131	0.297553	0.00506717		-0.967361	-0.380539	-1.55418			0.0947604	0.258828	-0.0693069		-0.0100994	0.23917	-0.259369

## Sheet: 3D
Left Panel										Right Panel
	Amygdala				Hippocampus						Amygdala				Hippocampus
X	Y-mean	mean+SEM	mean-SEM		Y-mean	mean+SEM	mean-SEM				Y-mean	mean+SEM	mean-SEM		Y-mean	mean+SEM	mean-SEM
-0.25	-0.339541	0.191682	-0.870763		0.576882	0.986576	0.167188				-0.734165	-0.450339	-1.01799		0.232518	0.676088	-0.211051
-0.239583	-0.461009	0.146284	-1.0683		0.662675	1.18456	0.14079				-0.304552	0.109754	-0.718858		0.414034	0.969253	-0.141185
-0.229167	-0.483491	0.0939908	-1.06097		0.776973	1.41567	0.138272				-0.18804	0.324248	-0.700328		0.459341	1.08702	-0.168341
-0.21875	-0.468776	0.046711	-0.984263		0.650993	1.23773	0.064259				-0.21703	0.25893	-0.692989		0.129498	0.762317	-0.503322
-0.208333	-0.526695	-0.033578	-1.01981		0.423372	1.04347	-0.196724				-0.373659	0.108718	-0.856037		-0.0239831	0.500096	-0.548063
-0.197917	-0.455627	0.0125548	-0.923808		0.254431	0.854703	-0.345841				-0.253529	0.286618	-0.793676		0.116666	0.651347	-0.418015
-0.1875	-0.431421	0.00435491	-0.867197		0.0592539	0.641087	-0.522579				-0.217625	0.367231	-0.802482		-0.00139563	0.5217	-0.524491
-0.177083	-0.395365	-0.0112183	-0.779512		-0.171358	0.549014	-0.891729				-0.319627	0.261833	-0.901087		-0.022808	0.595162	-0.640778
-0.166667	-0.309379	0.0169324	-0.635691		-0.36827	0.292539	-1.02908				-0.455822	0.0274129	-0.939056		-0.286956	0.340929	-0.91484
-0.15625	-0.194289	0.00972448	-0.398302		-0.404055	0.120815	-0.928926				-0.492757	-0.0478799	-0.937634		-0.556344	-0.0660408	-1.04665
-0.145833	-0.0557167	0.156586	-0.26802		-0.462576	-0.0208745	-0.904278				-0.37493	0.0463714	-0.796232		-0.450607	-0.0689488	-0.832264
-0.135417	0.158001	0.359261	-0.0432584		-0.493425	-0.0467637	-0.940086				-0.319741	0.0445555	-0.684037		-0.444466	0.0649259	-0.953859
-0.125	0.319948	0.557107	0.0827902		-0.343543	0.108481	-0.795567				-0.162731	0.277787	-0.603248		-0.338867	0.181964	-0.859698
-0.114583	0.294666	0.590562	-0.00122899		-0.107442	0.405145	-0.62003				-0.128452	0.284993	-0.541896		-0.171122	0.493759	-0.836002
-0.104167	0.514413	0.880612	0.148213		-0.0841532	0.430361	-0.598667				-0.351612	0.0872302	-0.790454		-0.00753005	0.663236	-0.678296
-0.09375	0.560546	0.898274	0.222818		-0.133159	0.287884	-0.554203				-0.437268	-0.0242694	-0.850266		0.0905482	0.829771	-0.648674
-0.0833333	0.66355	0.874659	0.45244		-0.300871	0.0876727	-0.689415				-0.415068	0.0466324	-0.876768		0.23265	0.943325	-0.478024
-0.0729167	0.716667	0.974707	0.458628		-0.381166	0.00893545	-0.771268				-0.494655	-0.14816	-0.84115		0.342641	0.887621	-0.20234
-0.0625	0.698018	0.917424	0.478613		-0.396411	-0.0307771	-0.762044				-0.481816	-0.18718	-0.776451		0.526862	0.913434	0.140289
-0.0520833	0.850999	1.13754	0.564455		-0.452203	-0.152695	-0.751711				-0.435206	-0.2474	-0.623013		0.34712	0.746168	-0.0519268
-0.0416667	0.816607	1.10698	0.526239		-0.635426	-0.339378	-0.931473				-0.351684	-0.242163	-0.461206		0.380657	0.67343	0.0878852
-0.03125	0.652602	0.909662	0.395542		-0.672015	-0.33542	-1.00861				-0.314433	-0.21359	-0.415276		0.599316	0.859814	0.338818
-0.0208333	0.528264	0.822899	0.233629		-0.874993	-0.535172	-1.21481				-0.229623	-0.0789321	-0.380313		0.548618	0.961361	0.135874
-0.0104167	0.568458	0.848818	0.288099		-0.94196	-0.567894	-1.31603				-0.257833	-0.151175	-0.364491		0.625722	1.02785	0.22359
0	0.383757	0.594151	0.173363		-0.806848	-0.424581	-1.18911				-0.215235	0.0451049	-0.475575		0.487062	0.941886	0.0322385
0.0104167	0.330079	0.501705	0.158452		-0.616637	-0.239609	-0.993666				-0.138955	0.0620389	-0.339948		0.306598	0.719902	-0.106706
0.0208333	0.343015	0.594872	0.0911576		-0.470752	-0.118285	-0.823218				-0.247132	0.101833	-0.596097		-0.0585832	0.37268	-0.489846
0.03125	0.486312	0.789636	0.182989		-0.219178	0.121548	-0.559904				-0.0194122	0.363285	-0.402109		-0.0279631	0.441723	-0.497649
0.0416667	0.668016	0.955941	0.380091		-0.294538	0.203594	-0.79267				0.00394067	0.407127	-0.399246		0.0560147	0.456822	-0.344792
0.0520833	0.539372	0.806039	0.272706		-0.324771	0.246041	-0.895583				-0.226718	0.195804	-0.649241		-0.0371781	0.352286	-0.426642
0.0625	0.309586	0.682219	-0.063046		-0.301455	0.290566	-0.893477				-0.643432	-0.166726	-1.12014		0.0167658	0.420143	-0.386611
0.0729167	0.4063	0.787803	0.0247969		-0.162351	0.429	-0.753701				-0.690328	-0.223812	-1.15684		0.0785227	0.518535	-0.361489
0.0833333	0.348621	0.764286	-0.0670444		-0.0719512	0.569141	-0.713043				-0.425909	-0.0176366	-0.834181		0.267883	0.792629	-0.256862
0.09375	0.304967	0.662297	-0.0523635		-0.0111057	0.530776	-0.552987				-0.0318511	0.328189	-0.391891		0.248426	0.755988	-0.259136
0.104167	0.341877	0.635229	0.0485254		0.0264867	0.505399	-0.452426				0.10208	0.393724	-0.189565		-0.0595371	0.408194	-0.527268
0.114583	0.212805	0.487776	-0.0621665		-0.109482	0.365083	-0.584046				0.0998929	0.355554	-0.155768		-0.0202795	0.469785	-0.510344
0.125	0.211681	0.47343	-0.0500679		-0.116569	0.357126	-0.590265				0.101988	0.380238	-0.176263		-0.153509	0.26384	-0.570858
0.135417	0.245131	0.459917	0.0303458		-0.348933	0.0432194	-0.741086				-0.165475	0.176491	-0.50744		-0.128244	0.184823	-0.441312
0.145833	0.227242	0.499681	-0.0451971		-0.436834	0.0439557	-0.917623				-0.315541	0.0117491	-0.642831		-0.135479	0.170214	-0.441172
0.15625	0.0599407	0.387875	-0.267993		-0.232369	0.157943	-0.622682				-0.116931	0.167215	-0.401077		-0.0280552	0.244456	-0.300567
0.166667	0.212443	0.65086	-0.225974		0.18714	0.54378	-0.169501				-0.14301	0.181151	-0.467171		-0.0531465	0.287823	-0.394116
0.177083	0.246111	0.679412	-0.187189		0.428933	0.847973	0.00989262				-0.220771	0.142228	-0.58377		0.128841	0.466632	-0.208949
0.1875	0.200667	0.535165	-0.133831		0.446631	0.885569	0.00769253				-0.16667	0.120167	-0.453506		0.0388477	0.41508	-0.337385
0.197917	0.376297	0.661658	0.0909362		0.295717	0.655197	-0.0637619				0.00120124	0.303474	-0.301072		-0.0569982	0.280519	-0.394515
0.208333	0.411812	0.623538	0.200087		0.311449	0.679116	-0.0562181				-0.0502729	0.247699	-0.348245		-0.216527	0.0372816	-0.470336
0.21875	0.358775	0.617857	0.099694		0.396903	0.704656	0.089151				-0.117387	0.22987	-0.464644		-0.16753	0.0897701	-0.424831
0.229167	0.202494	0.497349	-0.0923618		0.407281	0.837255	-0.022693				-0.102654	0.270588	-0.475896		-0.0589161	0.196374	-0.314206
0.239583	0.295528	0.689999	-0.0989437		0.26399	0.791156	-0.263176				0.143607	0.526944	-0.239731		0.0629955	0.379914	-0.253923
0.25	0.35423	0.819355	-0.110895		0.252117	0.728546	-0.224312				0.284626	0.672302	-0.10305		0.0407081	0.363617	-0.282201

[truncated: 2 more sheets: 4A , 4B]
